# Supplementary material for: Loss of SUMO-specific protease 2 causes isolated glucocorticoid deficiency by blocking adrenal cortex zonal transdifferentiation in mice
Source: Nat Commun. 2022 Dec 21;13:7858. doi: 10.1038/s41467-022-35526-5 (PMC9772323; doi:10.1038/s41467-022-35526-5)
Supplement: Supplementary file 4 — Source data [file 41467_2022_35526_MOESM4_ESM.xlsx]

## Sheet: Fig1. A
Sex	Genotype	Ad_mass	Go_mass	Go_index	ageclass
F	Senp2cKO	3.1	NA	NA	40
F	Senp2cKO	3.2	NA	NA	40
F	Senp2cKO	3.2	NA	NA	40
F	Senp2cKO	3.6	NA	NA	40
F	Senp2cKO	3.4	NA	NA	40
F	Senp2cKO	4	NA	NA	40
F	Senp2cKO	2.6	NA	NA	40
F	WT	5.8	NA	NA	40
F	WT	7.3	NA	NA	40
F	WT	5.1	NA	NA	40
F	WT	7	NA	NA	40
F	WT	6	NA	NA	24
F	WT	6.4	NA	NA	24
F	WT	7.3	NA	NA	24
F	WT	7.2	NA	NA	24
F	WT	6.4	NA	NA	40
F	WT	4.2	NA	NA	40
M	WT	1.6	NA	NA	40
M	WT	3	NA	NA	40
M	WT	2.4	NA	NA	40
M	WT	2.2	NA	NA	40
M	WT	2.4	NA	NA	24
M	WT	1.8	NA	NA	24
M	WT	2.55	NA	NA	24
M	WT	1.55	NA	NA	40
M	WT	1.5	NA	NA	24
M	WT	0.3	NA	NA	24
M	WT	1.25	NA	NA	24
M	WT	1.15	NA	NA	24
M	Senp2cKO	1.5	NA	NA	40
M	Senp2cKO	0.75	NA	NA	24
M	Senp2cKO	1.6	NA	NA	24
M	Senp2cKO	1.6	NA	NA	24
M	Senp2cKO	1.9	NA	NA	24
M	Senp2cKO	1.95	NA	NA	40
M	Senp2cKO	0.45	NA	NA	24
M	Senp2cKO	2.3	NA	NA	24
M	Senp2cKO	1.5	NA	NA	24
M	Senp2cKO	1.05	NA	NA	24
M	Senp2cKO	0.7	NA	NA	24
F	WT	2.95	NA	NA	40
F	WT	2.9	NA	NA	40
F	WT	2.8	NA	NA	40
F	WT	2.5	NA	NA	40
F	WT	2.25	NA	NA	40
F	WT	2.3	NA	NA	24
F	Senp2cKO	0.15	NA	NA	40
F	Senp2cKO	1.9	NA	NA	40
F	Senp2cKO	1.7	NA	NA	40
F	Senp2cKO	0.85	NA	NA	40
F	Senp2cKO	0.5	NA	NA	40
F	Senp2cKO	2.15	NA	NA	40
F	Senp2cKO	1.05	NA	NA	40
F	Senp2cKO	1.8	NA	NA	40
F	Senp2cKO	1.7	NA	NA	24
F	Senp2cKO	1.85	NA	NA	24
F	Senp2cKO	1.3	NA	NA	24
F	Senp2cKO	2.15	NA	NA	24
F	Senp2cKO	1.2	NA	NA	24
F	Senp2cKO	2.1	NA	NA	24
M	WT	2.3	NA	NA	8
M	WT	1.95	NA	NA	8
M	WT	1.85	NA	NA	8
M	Senp2cKO	0.3	NA	NA	8
M	Senp2cKO	1.15	NA	NA	8
M	Senp2cKO	0.6	NA	NA	8
M	Senp2cKO	0.9	NA	NA	8
F	WT	1.9	NA	NA	8
F	WT	3.3	NA	NA	8
F	WT	2.65	NA	NA	8
F	WT	3.6	NA	NA	8
F	WT	2.7	NA	NA	8
F	Senp2cKO	1.4	NA	NA	8
F	Senp2cKO	0.85	NA	NA	8
M	Senp2cKO	0.95	NA	NA	40
M	Senp2cKO	1.2	NA	NA	40
M	Senp2cKO	0.7	NA	NA	40
M	Senp2cKO	1.2	NA	NA	40
M	Senp2cKO	1.1	NA	NA	40
F	WT	4.4	NA	NA	40
F	WT	3.8	NA	NA	40
F	WT	3.2	NA	NA	40
F	WT	2.05	NA	NA	40
F	Senp2cKO	1.25	NA	NA	40
F	Senp2cKO	2.2	NA	NA	40
F	Senp2cKO	1.6	NA	NA	40
M	WT	1.65	NA	NA	40
M	WT	1.55	NA	NA	40
M	WT	0.15	NA	NA	40
M	WT	1.2	NA	NA	40
M	WT	1.85	NA	NA	40
F	WT	3.8	NA	NA	40
F	WT	4.6	NA	NA	40
F	WT	3.05	NA	NA	40
M	WT	3.15	NA	NA	8
M	WT	1.75	NA	NA	8
F	WT	2.45	NA	NA	8
F	WT	2.75	NA	NA	8
F	WT	2.95	NA	NA	8
F	WT	2.05	NA	NA	8
F	WT	1.7	NA	NA	8
F	WT	2.4	NA	NA	8
F	Senp2cKO	1.5	NA	NA	8
F	Senp2cKO	1.5	NA	NA	8
F	Senp2cKO	1.75	NA	NA	8
M	WT	1.45	NA	NA	40
M	WT	2.3	NA	NA	40
M	Senp2cKO	1.6	NA	NA	40
M	WT	3.8	NA	NA	8
M	WT	1.95	NA	NA	8
M	WT	1.5	NA	NA	8
M	WT	4.15	NA	NA	8
M	Senp2cKO	1.05	NA	NA	8
M	Senp2cKO	1.05	NA	NA	8
M	Senp2cKO	0.8	NA	NA	8
F	WT	2.85	NA	NA	8
F	WT	3.45	NA	NA	8
F	WT	2.35	NA	NA	8
F	Senp2cKO	1.3	NA	NA	8
F	Senp2cKO	1.25	NA	NA	8
F	WT	3.5	NA	NA	24
F	WT	3.6	NA	NA	24
F	WT	2.7	NA	NA	40
F	WT	2.55	NA	NA	40
F	WT	4.65	NA	NA	40
M	WT	4.45	NA	NA	4
M	WT	2.05	NA	NA	4
M	WT	1.45	NA	NA	4
M	WT	2.9	NA	NA	4
M	WT	1.6	NA	NA	4
M	WT	1.25	NA	NA	4
M	WT	1.45	NA	NA	4
M	Senp2cKO	3.75	NA	NA	4
M	Senp2cKO	3.6	NA	NA	4
M	Senp2cKO	3.75	NA	NA	4
M	Senp2cKO	1	NA	NA	4
M	Senp2cKO	0.7	NA	NA	4
M	Senp2cKO	0.6	NA	NA	4
M	Senp2cKO	0.75	NA	NA	4
M	Senp2cKO	1.75	NA	NA	4
M	Senp2cKO	1.15	NA	NA	4
M	Senp2cKO	1.3	NA	NA	4
M	Senp2cKO	0.15	NA	NA	4
F	WT	1.4	NA	NA	4
F	WT	1.8	NA	NA	4
F	WT	2.05	NA	NA	4
F	WT	2.35	NA	NA	4
F	WT	1.4	NA	NA	4
F	WT	1.85	NA	NA	4
F	WT	1.8	NA	NA	4
F	WT	1.75	NA	NA	4
F	Senp2cKO	1	NA	NA	4
F	Senp2cKO	1.05	NA	NA	4
F	Senp2cKO	1.6	NA	NA	4
F	Senp2cKO	1.5	NA	NA	4
F	Senp2cKO	0.4	NA	NA	4
F	Senp2cKO	1.6	NA	NA	4
F	Senp2cKO	1.2	NA	NA	4
F	WT	3.9	NA	NA	40
F	WT	3.7	NA	NA	40
F	WT	2.55	NA	NA	40
F	WT	2.7	NA	NA	40
F	WT	2.85	NA	NA	40
F	WT	2.15	NA	NA	40
F	WT	3.1	NA	NA	40
M	WT	1.5	NA	NA	40
M	WT	1.65	NA	NA	40
M	WT	1.65	NA	NA	40
M	WT	1.45	NA	NA	40
M	WT	1.1	NA	NA	40
M	WT	1.6	NA	NA	40
M	WT	1.65	NA	NA	40
M	WT	1.95	NA	NA	40
M	WT	1.6	NA	NA	40
F	WT	2.7	NA	NA	40
F	WT	2.85	NA	NA	40
F	WT	3.65	NA	NA	40
F	WT	2.2	NA	NA	40
F	WT	3.4	NA	NA	40
F	WT	3.2	NA	NA	40
F	WT	3.8	NA	NA	40
F	WT	4.05	NA	NA	40
F	WT	3.45	NA	NA	40
F	WT	3.55	NA	NA	40
F	WT	4.05	NA	NA	40
F	WT	3.65	NA	NA	40
F	WT	2.9	NA	NA	40
F	Senp2cKO	4.45	NA	NA	40
F	Senp2cKO	2.65	NA	NA	40
F	Senp2cKO	4.3	NA	NA	40
F	Senp2cKO	2.8	NA	NA	40
F	Senp2cKO	1.4	NA	NA	40
F	Senp2cKO	2.7	NA	NA	40
M	WT	1.55	NA	NA	40
M	WT	0.95	NA	NA	40
M	WT	2.35	NA	NA	40
M	WT	2.8	NA	NA	40
M	WT	1.05	NA	NA	40
M	WT	1.4	NA	NA	40
M	WT	0.95	NA	NA	40
M	WT	1.3	NA	NA	40
M	Senp2cKO	1.2	NA	NA	40
M	Senp2cKO	1.65	NA	NA	40
M	Senp2cKO	2.25	NA	NA	40
M	Senp2cKO	0.95	NA	NA	40
M	Senp2cKO	0.8	NA	NA	40
M	WT	2.3	NA	NA	8
M	WT	2.5	NA	NA	8
M	WT	2.1	NA	NA	8
F	WT	2.95	NA	NA	8
F	WT	2.85	NA	NA	8
F	WT	3.8	NA	NA	8
F	WT	3.4	NA	NA	8
F	WT	2.7	NA	NA	8
F	WT	3.1	NA	NA	8
M	WT	1.2	NA	NA	4
M	WT	1.45	NA	NA	4
M	WT	1.25	NA	NA	4
M	WT	2.05	NA	NA	4
M	WT	1.4	NA	NA	4
M	WT	1.05	NA	NA	4
M	WT	1.1	NA	NA	4
M	Senp2cKO	0.45	NA	NA	4
M	Senp2cKO	0.5	NA	NA	4
M	Senp2cKO	0.7	NA	NA	4
M	Senp2cKO	0.9	NA	NA	4
F	WT	0.55	NA	NA	4
F	WT	0.55	NA	NA	4
F	WT	1.65	NA	NA	4
F	WT	0.95	NA	NA	4
F	WT	1.75	NA	NA	4
F	WT	0.9	NA	NA	4
F	WT	0.1	NA	NA	4
F	Senp2cKO	0.85	NA	NA	4
F	Senp2cKO	0.5	NA	NA	4
F	Senp2cKO	1.65	NA	NA	4
F	Senp2cKO	0.65	NA	NA	4
M	WT	1.7	NA	NA	4
M	WT	1.35	NA	NA	4
M	WT	1.35	NA	NA	4
M	WT	1.15	NA	NA	4
M	Senp2cKO	0.65	NA	NA	4
M	Senp2cKO	1.05	NA	NA	4
M	Senp2cKO	1	NA	NA	4
F	WT	1.75	NA	NA	4
F	Senp2cKO	1	NA	NA	4
F	Senp2cKO	1.3	NA	NA	4
F	Senp2cKO	0.85	NA	NA	4
F	Senp2cKO	1.1	NA	NA	4
F	Senp2cKO	1.05	NA	NA	4
M	WT	0.9	NA	NA	4
M	WT	0.8	NA	NA	4
M	WT	0.6	NA	NA	4
M	WT	0.7	NA	NA	4
M	WT	1.1	NA	NA	4
M	WT	0.85	NA	NA	4
M	WT	1.3	NA	NA	4
M	WT	1.15	NA	NA	4
M	WT	1.55	NA	NA	4
M	Senp2cKO	0.75	NA	NA	4
M	Senp2cKO	0.35	NA	NA	4
F	WT	0.55	NA	NA	4
F	WT	0.35	NA	NA	4
F	WT	0.65	NA	NA	4
F	WT	0.9	NA	NA	4
F	Senp2cKO	0.9	NA	NA	4
F	Senp2cKO	0.75	NA	NA	4
F	Senp2cKO	0.2	NA	NA	4
M	Senp2cKO	0.3	NA	NA	4
M	Senp2cKO	0.85	NA	NA	4
M	Senp2cKO	0.4	NA	NA	4
M	Senp2cKO	0.7	NA	NA	4
F	WT	1.9	NA	NA	4
F	WT	1.65	NA	NA	4
F	WT	1.35	NA	NA	4
M	WT	2	NA	NA	4
M	WT	1	NA	NA	24
M	WT	1.25	NA	NA	24
M	WT	2.9	NA	NA	24
M	WT	1.5	NA	NA	24
M	WT	1.2	NA	NA	24
M	WT	1.4	NA	NA	24
M	Senp2cKO	1.2	NA	NA	24
M	Senp2cKO	0.8	NA	NA	24
M	Senp2cKO	1.35	NA	NA	24
M	Senp2cKO	0.6	NA	NA	24
M	Senp2cKO	0.25	NA	NA	24
F	WT	2.4	NA	NA	24
F	WT	2.05	NA	NA	24
F	Senp2cKO	2.15	NA	NA	24
F	Senp2cKO	2.8	NA	NA	24
F	Senp2cKO	3.05	NA	NA	24
F	Senp2cKO	2.7	NA	NA	24
M	WT	3.7	NA	NA	24
M	WT	3.4	NA	NA	24
F	WT	3.25	NA	NA	24
F	WT	3.4	NA	NA	24
M	WT	2.55	NA	NA	4
M	Senp2cKO	1.25	NA	NA	8
F	WT	1.05	NA	NA	4
F	WT	0.9	NA	NA	4
F	WT	0.55	NA	NA	4
F	WT	1.5	NA	NA	4
F	Senp2cKO	0.45	NA	NA	4
F	Senp2cKO	0.9	NA	NA	4
F	Senp2cKO	0.2	NA	NA	4
F	Senp2cKO	0.7	NA	NA	4
M	WT	1.55	NA	NA	4
M	WT	1.15	NA	NA	4
M	WT	0.9	NA	NA	4
M	WT	1.15	NA	NA	4
M	WT	0.9	NA	NA	4
M	WT	0.75	NA	NA	4
M	WT	2	NA	NA	4
M	WT	0.7	NA	NA	4
M	Senp2cKO	0.35	NA	NA	4
M	Senp2cKO	0.8	NA	NA	4
M	Senp2cKO	0.95	NA	NA	4
M	Senp2cKO	0.4	NA	NA	4
M	Senp2cKO	2.25	NA	NA	4
M	Senp2cKO	0.15	NA	NA	4
M	Senp2cKO	0.45	NA	NA	4
F	WT	1.5	NA	NA	4
F	WT	1.5	NA	NA	4
F	WT	0.95	NA	NA	4
F	WT	1.15	NA	NA	4
F	WT	1.35	NA	NA	4
F	Senp2cKO	0.1	NA	NA	4
F	Senp2cKO	0.8	NA	NA	4
M	WT	0.55	NA	NA	4
M	WT	0.85	NA	NA	4
M	WT	0.55	NA	NA	4
F	WT	1.6	NA	NA	4
F	Senp2cKO	0.6	NA	NA	4
F	Senp2cKO	0.85	NA	NA	4
F	Senp2cKO	1.95	NA	NA	4
M	WT	1.1	NA	NA	4
M	WT	1.1	NA	NA	4
M	WT	1.2	NA	NA	4
M	Senp2cKO	0.5	NA	NA	4
M	Senp2cKO	0.55	NA	NA	4
M	Senp2cKO	0.35	NA	NA	4
M	Senp2cKO	0.65	NA	NA	4
M	WT	1.05	NA	NA	4
M	Senp2cKO	0.35	NA	NA	4
M	Senp2cKO	0.05	NA	NA	4
F	WT	1.25	NA	NA	4
F	Senp2cKO	0.65	NA	NA	4
M	WT	1.55	NA	NA	8
M	WT	2.5	NA	NA	8
F	WT	3.6	2.75	0.17	4
F	WT	2.95	2.2	0.17	4
F	WT	1.6	NA	NA	4
F	Senp2cKO	0.65	NA	NA	4
F	Senp2cKO	0.55	NA	NA	4
F	Senp2cKO	0.65	NA	NA	4
M	WT	2.5	NA	NA	8
F	WT	1.55	4.05	0.28	4
F	WT	1.1	1.85	0.16	4

## Sheet: Fig1.C
ID	Genotype	Sex	zG	zF	total	Med
209	WT	F	2532	9873	12405	2721
250	WT	F	3527	10173	13700	1303
207	WT	F	1663	11516	13179	833
222	Senp2 cKO	F	2044	3303	5347	2020
223	Senp2 cKO	F	3186	2514	5700	1653
260	Senp2 cKO	F	2044	1400	3444	575
252	WT	M	2113	6507	8620	1259
200	WT	M	2386	7393	9779	3768
226	WT	M	1947	8005	9952	1275
254	Senp2 cKO	M	1405	750	2155	422
195	Senp2 cKO	M	2442	863	3305	3533
197	Senp2 cKO	M	1325	2316	3641	3233
228	Senp2 cKO	M	1299	2138	3437	1979

## Sheet: Fig1. E
Image	Class	Parent	Centroid X Âµm	Centroid Y Âµm	Nucleus: Area	Cell: Area	Cell: Perimeter	Cell: Circularity	Cell: Max caliper	Cell: Min caliper	Cell: Eccentricity
WT F 206.czi		WTF	1285.6	827.07	16.5	52.75	33.3977	0.5943	14.1996	6.3333	0.8848
WT F 206.czi		WTF	1324.6	827.41	12.75	72.5	38.1131	0.6272	15.8488	7.049	0.9063
WT F 206.czi		WTF	1270	829.22	33	137.5	49.4174	0.7075	18.8795	10.872	0.7731
WT F 206.czi		WTF	1338.6	829.66	40	120.25	43.9173	0.7835	16.1255	11.4437	0.6712
WT F 206.czi		WTF	1386.1	832.15	27.75	275.5	63.8362	0.8496	22.349	17	0.5486
WT F 206.czi		WTF	1363.1	830.82	12.5	87.25	40.8405	0.6573	15.4089	8.9525	0.8618
WT F 206.czi		WTF	1308.6	833.52	46	201.25	61.1118	0.6772	22.4429	14.017	0.8543
WT F 206.czi		WTF	1173.4	831.21	31.25	153	52.7626	0.6906	18.6354	14.4749	0.5934
WT F 206.czi		WTF	1353.9	832.01	33.25	159.5	49.6993	0.8115	18.606	11.5169	0.7106
WT F 206.czi		WTF	1371.2	831.79	16	114.25	42.0595	0.8116	15.5881	11.269	0.6303
WT F 206.czi		WTF	1281.5	837.6	40.25	159.5	51.8368	0.7459	20.461	10.9678	0.8392
WT F 206.czi		WTF	1150.6	834.1	19	114.75	55.7865	0.4633	22.1004	8.471	0.9578
WT F 206.czi		WTF	1158.2	832.87	34.25	129	46.2263	0.7586	17.2581	9.0751	0.8473
WT F 206.czi		WTF	1165.5	833.26	9.5	75	38.1633	0.6471	16.79	5.8834	0.9397
WT F 206.czi		WTF	1291	835.22	29.75	123.5	46.3582	0.7221	18.7997	9.3837	0.843
WT F 206.czi		WTF	1299	833.24	13.75	130.5	48.4416	0.6989	18.8743	8.5	0.9041
WT F 206.czi		WTF	1249.5	833.82	48.25	322	75.7382	0.7054	27.9495	20.6735	0.6369
WT F 206.czi		WTF	1328.2	836.37	28.75	119	40.9197	0.8931	15.3334	11.0285	0.6609
WT F 206.czi		WTF	1186	833.16	18.75	204.25	56.7602	0.7967	20.7726	12.7014	0.7472
WT F 206.czi		WTF	1346	836.06	19.75	70	35.3025	0.7058	14.5862	7.0628	0.8798
WT F 206.czi		WTF	1317.1	837.57	34.5	131.25	45.2988	0.8038	17.6254	10.9128	0.7845
WT F 206.czi		WTF	1107.5	833.9	21	284.75	63.4388	0.8891	22.3585	18.3848	0.5116
WT F 206.czi		WTF	1142.5	834.51	34.75	197	57.1965	0.7567	22.557	11.6028	0.8691
WT F 206.czi		WTF	1195.9	836.65	17.75	206.75	61.6096	0.6845	24.6555	10.664	0.9198
WT F 206.czi		WTF	1261.5	837.71	36	135.25	51.6602	0.6368	21.8518	10.3031	0.8863
WT F 206.czi		WTF	1122.7	834.2	30.25	219	56.1081	0.8742	19.4485	14.0724	0.6096
WT F 206.czi		WTF	1206.3	835.49	33.5	158.5	50.889	0.7691	18.5455	10.2286	0.8349
WT F 206.czi		WTF	1227.6	835.98	10.75	199.75	56.2532	0.7932	20.7826	14.1747	0.7745
WT F 206.czi		WTF	1215.8	836.15	26.5	143.25	48.7862	0.7563	18.87	10.4816	0.8208
WT F 206.czi		WTF	1339.3	842.96	37.25	139.75	44.3101	0.8945	15.0367	12.3799	0.5146
WT F 206.czi		WTF	1271	841.97	34.75	122.25	43.8015	0.8007	14.938	11.5	0.5515
WT F 206.czi		WTF	1134.9	842.87	45.75	207.5	61.2477	0.6951	25.528	12.3696	0.8445
WT F 206.czi		WTF	1175.6	845.85	33.25	194	53.6563	0.8468	18.3692	14.8249	0.5808
WT F 206.czi		WTF	1373.9	844.33	31.75	253.5	61.4356	0.844	22.7604	14.472	0.7552
WT F 206.czi		WTF	1238.1	844.21	52.5	217.5	57.9573	0.8137	23.458	14.5285	0.7725
WT F 206.czi		WTF	1160.5	846.18	37	152.75	48.7603	0.8073	17.7135	12.0629	0.7524
WT F 206.czi		WTF	1118.9	845.87	18.25	78.25	37.835	0.6869	14.4341	8.9642	0.7527
WT F 206.czi		WTF	1219.9	846.14	13.75	68.5	32.9458	0.793	11.2651	9.3584	0.556
WT F 206.czi		WTF	1355.8	845.46	38.75	166	49.9442	0.8363	17.6582	12.5744	0.6986
WT F 206.czi		WTF	1407.1	843.78	22.75	348.5	69.1998	0.9145	24.91	17.9039	0.6819
WT F 206.czi		WTF	1092.5	843.79	10.5	215.75	56.1295	0.8606	20.6556	13.8828	0.7148
WT F 206.czi		WTF	1329.6	847.07	13	65	30.4007	0.8838	10.4307	8.621	0.4254
WT F 206.czi		WTF	1202.6	850.7	34.25	176.5	49.5965	0.9017	17.2641	13.7791	0.5229
WT F 206.czi		WTF	1319.4	849.08	23.75	128.5	43.6729	0.8466	15.7786	12.4368	0.5973
WT F 206.czi		WTF	1214.9	855.48	50.5	181.75	52.8136	0.8188	17.5825	14.6456	0.1823
WT F 206.czi		WTF	1249.8	849.45	15.75	108.75	40.1675	0.847	13.9988	10.4613	0.5839
WT F 206.czi		WTF	1268.9	851.49	29.25	115	43.2289	0.7733	15.4705	11.1698	0.6837
WT F 206.czi		WTF	1111.2	851.69	33.25	126.25	44.3124	0.808	16.8352	10.0391	0.8232
WT F 206.czi		WTF	1128.7	852.57	37	116.75	42.8415	0.7994	15.7506	9.1121	0.7873
WT F 206.czi		WTF	1299.9	849.23	21	109.25	41.6187	0.7926	15.5052	10.4402	0.7455
WT F 206.czi		WTF	1104.7	855.54	28.5	115	50.7349	0.5614	21.8192	7.6744	0.9522
WT F 206.czi		WTF	1231.1	856.25	50.25	211	59.972	0.7372	21.7845	15.8378	0.7281
WT F 206.czi		WTF	1290.1	851.18	33.25	133.5	44.6812	0.8403	16.3173	11.01	0.6331
WT F 206.czi		WTF	1095	852.61	21.5	67.25	36.1313	0.6473	14.4608	7.1291	0.9069
WT F 206.czi		WTF	1279.6	852.84	11	109.75	40.7757	0.8295	14.5513	10.888	0.6758
WT F 206.czi		WTF	1308.6	853.03	35	133.75	46.2006	0.7874	16.0287	12.6957	0.6539
WT F 206.czi		WTF	1144.6	855.58	38.75	200.75	53.352	0.8863	18.316	14.7149	0.6136
WT F 206.czi		WTF	1328.8	856.55	42.5	127.75	46.0946	0.7556	16.5737	12.3557	0.6217
WT F 206.czi		WTF	1347	853.63	13.5	92.5	37.3881	0.8315	14.0314	8.9443	0.7225
WT F 206.czi		WTF	1157.4	858.16	42.25	181.25	52.9293	0.813	18.7385	13.9921	0.5959
WT F 206.czi		WTF	1185.7	855.52	35	264.75	60.9269	0.8962	21.1718	15.2923	0.6126
WT F 206.czi		WTF	1359.6	854.34	23	80	35.995	0.7759	13.6975	8.6894	0.7599
WT F 206.czi		WTF	1121.2	857.71	31	96.75	38.5517	0.818	14.1097	9.6304	0.7715
WT F 206.czi		WTF	1411.2	855.43	22.5	98.75	41.9124	0.7064	15.3972	10.7041	0.7055
WT F 206.czi		WTF	1258.8	855.42	22.25	83.25	35.834	0.8147	13.9834	8.8974	0.7785
WT F 206.czi		WTF	1339.9	857.31	26	102.75	41.4144	0.7528	16.5116	9.3618	0.8279
WT F 206.czi		WTF	1377.1	857.01	36	158	48.1782	0.8554	17.4587	13.121	0.5551
WT F 206.czi		WTF	1422	854.63	26	194.25	57.1576	0.7472	20.7997	13.4818	0.8291
WT F 206.czi		WTF	1095.2	861.06	34.75	146.25	48.936	0.7674	19.7236	11.4781	0.775
WT F 206.czi		WTF	1245	858.59	9.75	73	32.6524	0.8604	11.3977	8.8389	0.5788
WT F 206.czi		WTF	1389	856.71	19.25	195.5	55.604	0.7946	21.0473	12.3295	0.7772
WT F 206.czi		WTF	1170.9	860.88	35.75	172.5	52.405	0.7893	19.7294	13.2468	0.7283
WT F 206.czi		WTF	1265.6	861.57	31.5	83	35.2857	0.8377	13.0381	8.5497	0.6638
WT F 206.czi		WTF	1363.5	862.44	37	144.5	51.2359	0.6917	21.6998	9.5301	0.9086
WT F 206.czi		WTF	1293.6	861.38	29.5	87	35.9707	0.8449	12.678	9.1183	0.6598
WT F 206.czi		WTF	1353.2	863.15	21.5	98.75	41.6067	0.7168	16.1878	10.0847	0.7326
WT F 206.czi		WTF	1252.2	862.15	29.75	80	34.9708	0.822	11.9341	9.0483	0.5931
WT F 206.czi		WTF	1081.5	859.72	36.25	236.25	61.8595	0.7758	23.1863	13.38	0.8107
WT F 206.czi		WTF	1398.4	861.72	23	143.5	48.5568	0.7648	18.3442	9.8594	0.8134
WT F 206.czi		WTF	1313.1	863.79	37.25	167.25	49.7481	0.8492	18.6769	12.2516	0.7355
WT F 206.czi		WTF	1429.1	859.69	9.75	113.75	47.632	0.63	19.7611	7.0711	0.9365
WT F 206.czi		WTF	1283.5	863.54	27.5	98	38.1752	0.845	14.762	9.4465	0.6909
WT F 206.czi		WTF	1302.3	863.61	14.5	53	29.1395	0.7844	11.57	7.207	0.7969
WT F 206.czi		WTF	1066.6	860.44	29.75	221.25	55.8264	0.8921	19.0401	15.2394	0.5481
WT F 206.czi		WTF	1408.4	865.05	37.75	98	37.8952	0.8576	13.497	10.0231	0.4607
WT F 206.czi		WTF	1458	860.35	12.75	253	61.5973	0.8379	21.2879	16.552	0.5832
WT F 206.czi		WTF	1130.4	865.43	28.25	133.25	45.2699	0.8171	17.5977	10.3696	0.7824
WT F 206.czi		WTF	1336.8	866.96	37.75	102	37.9865	0.8883	13.0989	10.7675	0.4133
WT F 206.czi		WTF	1232	868.21	37.5	147.5	48.0971	0.8012	16.2463	12.3793	0.556
WT F 206.czi		WTF	1273.9	864.85	33	86.25	35.362	0.8668	13.0486	9.6386	0.6767
WT F 206.czi		WTF	1116.9	866.83	30.75	145.25	45.8288	0.8691	16.752	11.1576	0.762
WT F 206.czi		WTF	1326	866.68	23.25	97.25	39.1822	0.796	14.3288	10.5328	0.6523
WT F 206.czi		WTF	1369.1	867.43	16.75	71.75	35.6698	0.7086	13.1645	6.736	0.8661
WT F 206.czi		WTF	1534.7	861.39	22.75	247.75	60.9365	0.8384	24.2435	15	0.7404
WT F 206.czi		WTF	1075	869.81	22.25	73.25	34.3361	0.7808	14.2111	8.2209	0.7701
WT F 206.czi		WTF	1259.8	867.58	13.25	42	24.6556	0.8682	9.1662	5.7451	0.7318
WT F 206.czi		WTF	1432.6	866.5	30.75	150.25	52.374	0.6883	20.9053	9.1924	0.9017
WT F 206.czi		WTF	1195.9	867.3	28	196.5	54.8366	0.8212	21.197	13.791	0.7797
WT F 206.czi		WTF	1205.9	868.97	21.75	167.5	54.0948	0.7193	20.3092	10.8173	0.8621
WT F 206.czi		WTF	1038.4	863.33	10	234	57.3761	0.8932	20.6924	14.4753	0.7221
WT F 206.czi		WTF	1383.8	867.81	10.25	57.5	29.3513	0.8387	11.1498	7.3723	0.6959
WT F 206.czi		WTF	1445.6	864.83	12.5	154.25	48.4064	0.8272	17.7187	10.5262	0.7968
WT F 206.czi		WTF	1298	871.48	48.5	137.75	46.6088	0.7968	16.991	11.296	0.7461
WT F 206.czi		WTF	1054.6	866.76	29.5	207.5	54.0739	0.8918	18.3699	15.1507	0.5594
WT F 206.czi		WTF	1165.6	870.89	13.5	155.75	49.0147	0.8147	18.3311	12.192	0.7701
WT F 206.czi		WTF	1218.9	869.88	40	194	52.9299	0.8702	18.1928	14.2869	0.5916
WT F 206.czi		WTF	1468.3	869.03	21	226.75	57.6827	0.8564	20.2531	14.1422	0.6562
WT F 206.czi		WTF	1548.8	869.43	31	264.25	60.9202	0.8948	21.7613	17.5513	0.4605
WT F 206.czi		WTF	1374.7	870.62	17.5	67	32.8685	0.7793	13.2477	6.8354	0.8702
WT F 206.czi		WTF	1415	871.71	24.5	102	40.6127	0.7771	15.428	8.2026	0.8509
WT F 206.czi		WTF	1137.7	870.63	18.75	101.5	40.5578	0.7754	15.5986	9.557	0.8082
WT F 206.czi		WTF	1148.6	869.55	28	141	47.8017	0.7754	16.8384	11.5151	0.6958
WT F 206.czi		WTF	1255.1	872.47	31.5	84.25	36.2082	0.8075	13.9223	8.4485	0.731
WT F 206.czi		WTF	1267.3	872.88	31	88	35.6199	0.8716	11.7473	10.6359	0.2102
WT F 206.czi		WTF	1021.1	866.52	12	183	50.5336	0.9005	18.3846	13.8653	0.5972
WT F 206.czi		WTF	1243.8	873.43	40	170.5	50.8408	0.8289	19.7355	12.1138	0.7472
WT F 206.czi		WTF	1277.9	874.31	28.25	92	38.3537	0.7859	14.4531	9.2232	0.7366
WT F 206.czi		WTF	1346.8	873.84	53.75	205	57.927	0.7677	20.2153	15.5707	0.6039
WT F 206.czi		WTF	1437.6	873.69	26	87	38.1533	0.751	13.7175	8.5552	0.678
WT F 206.czi		WTF	1096.3	871.47	13.25	100	38.2602	0.8585	13.5055	10.5	0.4819
WT F 206.czi		WTF	1183.5	872.09	39	164.25	49.9207	0.8282	17.949	12.7456	0.5795
WT F 206.czi		WTF	1525.5	870.85	15.5	131.5	44.4444	0.8366	16.8693	10.7064	0.7354
WT F 206.czi		WTF	1010.6	870.96	34.75	179.5	61.4796	0.5968	23.5723	10.9915	0.9054
WT F 206.czi		WTF	1033.6	873.44	29.25	110	44.6269	0.6941	15.7313	10.9373	0.6522
WT F 206.czi		WTF	1404.3	874.24	35.25	90.25	35.8685	0.8815	13.5519	8.9944	0.7254
WT F 206.czi		WTF	1535.4	873.43	14	39.75	23.5674	0.8993	8.2585	6.8215	0.3673
WT F 206.czi		WTF	1320.9	873.88	19	95.75	38.0593	0.8307	13.2834	10.4935	0.627
WT F 206.czi		WTF	1502.8	870.4	34.25	304.75	65.0415	0.9053	24.4718	17.5986	0.6563
WT F 206.czi		WTF	1082.7	875.58	34.5	128.25	45.9802	0.7623	19.6847	8.9561	0.8861
WT F 206.czi		WTF	1107.2	873.38	35.5	146.25	46.0014	0.8685	16.5946	12.9302	0.5759
WT F 206.czi		WTF	1285.6	875.18	9.75	82.75	35.9586	0.8042	14.7673	7.4072	0.8282
WT F 206.czi		WTF	1067.8	877.78	35.75	159.25	47.0098	0.9056	17.0452	12.5039	0.6887
WT F 206.czi		WTF	1377.4	878.75	36	129.5	44.8794	0.808	16.1822	10.8956	0.7774
WT F 206.czi		WTF	1003.3	874.97	35	163.75	56.1727	0.6521	23.6064	9.0796	0.9354
WT F 206.czi		WTF	1393.6	875.5	34	102.5	40.2243	0.7961	15.2888	9.4115	0.7859
WT F 206.czi		WTF	1310.1	878.4	29.75	164.5	47.9929	0.8975	15.993	14.1978	0.3949
WT F 206.czi		WTF	1385.5	877.9	18.5	67.25	39.4337	0.5435	17.8401	6.1311	0.9412
WT F 206.czi		WTF	1333.4	878.07	35	118.5	40.6079	0.903	13.5933	11.8245	0.3987
WT F 206.czi		WTF	1421.6	877.81	26.5	131.25	44.0668	0.8493	15.6163	10.7904	0.6419
WT F 206.czi		WTF	1148.4	878.9	39.75	129	47.6888	0.7128	19.1359	9.7227	0.8764
WT F 206.czi		WTF	1019	879.34	15	51.75	30.2983	0.7084	12.3849	5.8282	0.8583
WT F 206.czi		WTF	1042.4	877.22	15.75	80.5	36.1514	0.774	13.5382	7.3067	0.8497
WT F 206.czi		WTF	1362.9	879.81	31.5	191.5	51.6397	0.9024	17.2818	14.7108	0.3438
WT F 206.czi		WTF	1445.5	879.14	27.25	106.75	40.4191	0.8211	14.9758	10.7051	0.6805
WT F 206.czi		WTF	1055	878.26	19.5	75.25	35.2623	0.7605	13.7121	8.5083	0.7993
WT F 206.czi		WTF	1455.5	878.14	32.75	119.25	43.7796	0.7819	15.175	12.3089	0.6121
WT F 206.czi		WTF	1127.6	879.68	26.25	96.5	44.2635	0.6189	16.8093	8.8839	0.8922
WT F 206.czi		WTF	1250.1	882.53	20	80	36.9956	0.7345	13.4834	9.5044	0.7401
WT F 206.czi		WTF	1294.2	880.17	12.25	94.25	37.4936	0.8425	13.4376	10.1614	0.6577
WT F 206.czi		WTF	1543	880.46	20.75	88.5	39.6328	0.708	14.0415	10.8853	0.6322
WT F 206.czi		WTF	991.85	877.49	27	213	54.904	0.8879	19.4307	15.4289	0.5731
WT F 206.czi		WTF	1088.8	880.3	13.5	67.5	32.8512	0.786	11.8314	7.664	0.752
WT F 206.czi		WTF	1119	881.06	47.75	136.75	45.5662	0.8277	16.3136	11.1209	0.7582
WT F 206.czi		WTF	1227.8	881.17	19	140.25	47.7971	0.7715	18.3248	10.3315	0.795
WT F 206.czi		WTF	1025.6	879.99	10	57.25	28.7069	0.873	10.6848	6.7957	0.7366
WT F 206.czi		WTF	1186.4	881.36	24.25	102.75	42.5178	0.7142	16.3839	9.4965	0.8113
WT F 206.czi		WTF	1399.9	883.54	22.25	89.25	35.73	0.8785	13.6517	8.348	0.7718
WT F 206.czi		WTF	1213.2	881.3	36.25	142.25	46.9644	0.8104	17.6459	12	0.7338
WT F 206.czi		WTF	1258.2	881.9	12.5	73.75	33.5715	0.8223	13.4035	8.0617	0.7634
WT F 206.czi		WTF	1534.6	881.36	29	53.25	28.768	0.8086	10.9835	7.7356	0.6888
WT F 206.czi		WTF	1099.1	883.87	44	142.5	45.4437	0.8671	15.5074	12.2813	0.6044
WT F 206.czi		WTF	1134.8	881.5	13.25	78	33.7813	0.8589	12.0047	9.1417	0.6115
WT F 206.czi		WTF	1169.9	882.08	38.5	199	53.3526	0.8785	18.2072	14.6846	0.5593
WT F 206.czi		WTF	1479.7	878.81	13.75	180.5	49.8495	0.9128	17.8531	14	0.5671
WT F 206.czi		WTF	1526	882.66	29.75	77.75	33.8863	0.8509	12.7057	8.4676	0.7107
WT F 206.czi		WTF	1270.2	883.91	33.5	168	49.0558	0.8773	17.7801	12.5276	0.6493
WT F 206.czi		WTF	1492.7	881.53	42	185	52.948	0.8292	20.3291	13.2417	0.7356
WT F 206.czi		WTF	1506	884.09	30	110.75	40.1986	0.8613	14.8066	10.789	0.5644
WT F 206.czi		WTF	1516.7	879.93	19.5	155	49.1682	0.8057	19.2957	11.2687	0.8076
WT F 206.czi		WTF	1047.2	884.55	34.5	104.5	42.0416	0.743	16.0445	9.6425	0.7828
WT F 206.czi		WTF	1110.6	887.73	31	137	44.9846	0.8507	17.2022	11.4982	0.7304
WT F 206.czi		WTF	1467.9	881.68	17.5	66.75	31.8673	0.826	12.0538	8.3238	0.6849
WT F 206.czi		WTF	1323.5	883.68	29.25	100.75	38.3104	0.8626	14.4817	9.7633	0.6438
WT F 206.czi		WTF	1429.4	884.26	24.5	120.75	46.7974	0.6929	17.5328	10.0329	0.8326
WT F 206.czi		WTF	1351.3	883.94	28.75	102.5	39.1685	0.8396	13.0841	11.3467	0.4539
WT F 206.czi		WTF	1001.7	885.04	11.75	50.25	27.5955	0.8292	10.0792	7.4187	0.6334
WT F 206.czi		WTF	1235.3	887.01	25	165.75	51.7085	0.779	18.7142	10.6173	0.7884
WT F 206.czi		WTF	1407.3	886.93	19.75	95.75	41.6289	0.6943	15.6403	8.8658	0.8602
WT F 206.czi		WTF	1459.8	886.9	32.5	99.75	40.9027	0.7492	14.23	10.6758	0.495
WT F 206.czi		WTF	1034.7	885.63	42.5	122.25	42.337	0.8571	14.5276	12.2302	0.5847
WT F 206.czi		WTF	1155.6	889.02	50.75	212	64.9238	0.632	26.8198	12.4329	0.9115
WT F 206.czi		WTF	1388	886.01	32	95.5	43.6503	0.6299	18.1697	8.7931	0.8885
WT F 206.czi		WTF	1415.4	888.1	37.75	113.75	44.6479	0.7171	15.7354	11.9879	0.5784
WT F 206.czi		WTF	1195.3	886.03	24	103.5	42.2619	0.7282	15.8238	10.4465	0.799
WT F 206.czi		WTF	1436.6	887.66	33.75	100.5	39.8579	0.795	15.5371	9.3569	0.7864
WT F 206.czi		WTF	1060.7	887.5	32.5	113.5	40.8965	0.8528	13.9072	11.8329	0.3549
WT F 206.czi		WTF	1202.7	885.37	19	76.25	34.8775	0.7877	14.0223	7.8254	0.8311
WT F 206.czi		WTF	1284.3	887.35	12.25	135.5	43.0335	0.9195	14.4591	12.7123	0.424
WT F 206.czi		WTF	1475.7	889.12	30.75	86.5	39.3913	0.7005	13.8152	9.7106	0.811
WT F 206.czi		WTF	1533.5	888.38	24.5	66.5	31.6269	0.8354	12.345	7.7225	0.7915
WT F 206.czi		WTF	1017.9	889.56	35.25	107.75	42.6027	0.746	15.234	11.3145	0.6059
WT F 206.czi		WTF	1051.8	891.1	18.5	61	31.07	0.7941	11.5624	8.2938	0.6745
WT F 206.czi		WTF	1081.9	888.61	26.25	134.75	47.5739	0.7482	18.6003	10.5886	0.7926
WT F 206.czi		WTF	1337.6	889.09	9	90.25	38.3773	0.77	14.5841	8.9365	0.8143
WT F 206.czi		WTF	1214.2	892.28	35.25	165	50.9297	0.7994	17.609	14.2063	0.5783
WT F 206.czi		WTF	1140.3	888.73	12.5	55.75	30.8554	0.7359	12.5452	6.9624	0.8387
WT F 206.czi		WTF	1146.8	891.19	33.5	84.75	36.8489	0.7843	13.578	7.7914	0.8213
WT F 206.czi		WTF	1181.3	889.48	17.25	103.5	40.0902	0.8092	15.247	9.9261	0.7467
WT F 206.czi		WTF	1448.1	889.34	11	71.75	31.7208	0.8961	11.3999	8.7885	0.5566
WT F 206.czi		WTF	1026.8	891.07	33.5	77.25	33.3385	0.8734	11.9157	9.2691	0.6297
WT F 206.czi		WTF	1299.6	888.02	25.25	105.75	39.909	0.8343	13.8155	11.5494	0.467
WT F 206.czi		WTF	1549.5	889.58	37.5	223.75	57.9619	0.8369	20.7187	13.8529	0.7131
WT F 206.czi		WTF	978.4	888.29	33.5	218	58.5205	0.7999	21.5477	14.3109	0.7802
WT F 206.czi		WTF	988.15	892.23	32	129.5	51.563	0.6121	21.5844	9.5817	0.8866
WT F 206.czi		WTF	1328.2	891.81	33	100	39.7697	0.7945	14.6379	10.0026	0.6607
WT F 206.czi		WTF	1347	893.27	36.5	143.5	46.4257	0.8367	16.8133	12.1128	0.5739
WT F 206.czi		WTF	998.74	891.77	18	74	33.3873	0.8342	12.7699	7.7697	0.7286
WT F 206.czi		WTF	1093.3	893.58	35.5	137.5	45.9757	0.8174	15.7455	13.0473	0.3446
WT F 206.czi		WTF	1316.8	892.02	38.25	118	42.6093	0.8167	16.0597	10.7594	0.7683
WT F 206.czi		WTF	1519.1	892.9	30.5	99.25	39.7176	0.7906	14.502	10.4854	0.6575
WT F 206.czi		WTF	1260	891.56	14	99.25	37.6543	0.8797	12.8767	10.0127	0.497
WT F 206.czi		WTF	1468.5	895.6	30	135.5	46.085	0.8017	17.5208	11.6931	0.7066
WT F 206.czi		WTF	1126.2	894.51	28.25	100.75	42.3439	0.7061	16.1729	9.1567	0.8632
WT F 206.czi		WTF	1307	892.14	22	85.5	37.2647	0.7737	14.2297	7.9057	0.857
WT F 206.czi		WTF	1388.4	893.49	32.25	127.5	48.8688	0.6709	18.7302	11.3649	0.8078
WT F 206.czi		WTF	1495.1	894.19	32.25	100.5	41.6207	0.729	14.6732	11.6889	0.6423
WT F 206.czi		WTF	1009.5	893.3	12.25	118	42.1291	0.8355	15.4337	10.8763	0.6994
WT F 206.czi		WTF	1136.8	895.69	28.75	106.5	43.0343	0.7227	16.5177	8.9882	0.8715
WT F 206.czi		WTF	1245	893.93	34.75	174.5	50.2633	0.868	18.1665	13.2317	0.5944
WT F 206.czi		WTF	1359.6	896.24	20	154	49.3186	0.7956	18.0362	10.9799	0.7946
WT F 206.czi		WTF	1370.7	895.89	47	258.75	65.6955	0.7534	24.6564	14.6319	0.8425
WT F 206.czi		WTF	1070	894.17	31.25	140.5	48.2465	0.7585	18.9066	11.2703	0.8424
WT F 206.czi		WTF	1039.7	896.16	37	143.5	45.556	0.8689	15.8581	12.8591	0.6331
WT F 206.czi		WTF	1294.2	896.1	33.25	114.5	41.7394	0.8259	14.7078	10.655	0.6977
WT F 206.czi		WTF	1420.9	896.38	53.5	135	49.9962	0.6787	17.8919	12.712	0.6838
WT F 206.czi		WTF	1168.7	897	38.25	192.75	55.3996	0.7892	21.2423	13.6341	0.7516
WT F 206.czi		WTF	1439.4	897.38	47	136.75	47.3466	0.7666	17.9875	10.643	0.7774
WT F 206.czi		WTF	1526.4	897.99	39	130.25	44.6314	0.8217	16.4483	9.8605	0.7968
WT F 206.czi		WTF	1118.3	895.86	25.75	92.25	36.7426	0.8587	13.1069	10.2672	0.6832
WT F 206.czi		WTF	1190.8	895.34	19	77.75	33.2182	0.8854	11.7152	9.2719	0.505
WT F 206.czi		WTF	1485.6	894	15.5	109	39.7288	0.8678	15.4642	10.1708	0.7592
WT F 206.czi		WTF	1508.3	899.18	57	193.25	61.6596	0.6387	23.1197	14.6711	0.8487
WT F 206.czi		WTF	1201.9	896.58	32.25	98.25	38.6941	0.8246	13.7923	9.3693	0.7231
WT F 206.czi		WTF	1457.1	898.85	37.75	178	50.9813	0.8606	18.6287	12.7759	0.7061
WT F 206.czi		WTF	967.32	894.26	42.75	216.75	57.6694	0.819	21.1914	13.3042	0.7475
WT F 206.czi		WTF	1270.1	895.97	33	122	43.4918	0.8105	16.8765	10.0463	0.7816
WT F 206.czi		WTF	1538.6	897.26	34	102.75	39.6419	0.8216	13.9488	10.9154	0.6918
WT F 206.czi		WTF	1079.6	896.3	10.75	69.75	34.6477	0.7301	14.2436	7.0711	0.867
WT F 206.czi		WTF	951.25	893.88	10.75	210	55.9111	0.8442	19.6135	15.5645	0.562
WT F 206.czi		WTF	1501.1	898.05	12.25	55	29.117	0.8152	11.0681	6.2899	0.8142
WT F 206.czi		WTF	995.31	902.09	37.5	157.25	48.3901	0.8439	18.0754	12.675	0.6389
WT F 206.czi		WTF	1053.4	898.41	12.75	69.5	34.629	0.7283	12.3927	9.5952	0.606
WT F 206.czi		WTF	1062.1	900.2	34.5	89.75	36.4587	0.8485	12.7052	10.3013	0.5368
WT F 206.czi		WTF	1131.6	899.75	9.75	42.5	25.6153	0.814	9.4661	6.4481	0.7019
WT F 206.czi		WTF	1180.4	901.87	38	169.5	49.9099	0.8551	17.3356	13.35	0.6363
WT F 206.czi		WTF	1312.4	900.58	22.5	75	33.9518	0.8176	12.18	9.4976	0.4609
WT F 206.czi		WTF	1398.7	898.61	39	153.5	49.2846	0.7941	18.5419	11.4163	0.7691
WT F 206.czi		WTF	1024.4	900.72	29.25	131.5	44.6597	0.8285	16.7345	10.1961	0.8064
WT F 206.czi		WTF	1102.7	901.16	35.25	159.5	50.0684	0.7995	19.2094	12.048	0.7862
WT F 206.czi		WTF	1284.3	902.11	32.75	151	49.7376	0.767	17.9607	11.4919	0.8028
WT F 206.czi		WTF	1255.5	901.16	37.25	107	43.1006	0.7238	16.6178	10.731	0.7151
WT F 206.czi		WTF	1330.5	901.29	23.25	120	43.1199	0.811	15.1579	11.6385	0.539
WT F 206.czi		WTF	1224.2	898.79	28.75	174.25	52.4073	0.7973	20.0814	13.9939	0.6782
WT F 206.czi		WTF	1276.4	902.53	27.5	88.75	42.3035	0.6232	17.7816	8.4843	0.882
WT F 206.czi		WTF	1428.6	901.16	29.25	90.75	38.3338	0.7761	14.4699	10.2594	0.6804
WT F 206.czi		WTF	1380.7	902.77	31	160.75	50.613	0.7886	17.9153	13.2952	0.6801
WT F 206.czi		WTF	1159.4	905.03	45.25	188.75	57.0024	0.73	19.7269	13.9568	0.3817
WT F 206.czi		WTF	1477.2	903.65	38	172.75	51.1644	0.8293	19.1138	12.4831	0.6276
WT F 206.czi		WTF	1557.8	899	24.5	187.5	53.2312	0.8315	18.7532	12.728	0.6705
WT F 206.czi		WTF	937.54	901.13	32.75	301.5	66.3385	0.8609	22.3465	18.4859	0.5502
WT F 206.czi		WTF	958.35	903.71	25.25	126.5	44.0931	0.8176	16.4802	11.3137	0.5456
WT F 206.czi		WTF	1111.5	904.11	22.5	105	41.3773	0.7707	16.0175	9.1575	0.7892
WT F 206.czi		WTF	1407.2	903.19	25.75	112.5	41.3585	0.8265	16.2541	9.058	0.8313
WT F 206.czi		WTF	1446.2	904.42	35.25	114.25	41.0656	0.8514	14.9642	10.7521	0.5625
WT F 206.czi		WTF	975.67	904.91	33.25	135.75	46.7664	0.78	18.0425	9.7731	0.8378
WT F 206.czi		WTF	1077.3	904.09	27.75	89	37.8975	0.7787	14.4369	9.3016	0.7606
WT F 206.czi		WTF	1304.2	906.08	33.25	130.5	47.1741	0.7369	16.9582	11.9246	0.7068
WT F 206.czi		WTF	915.15	900.89	30	324	67.0461	0.9057	24.7445	18.8376	0.5836
WT F 206.czi		WTF	1206	903.97	26.25	103	41.6697	0.7454	16.5537	8.2789	0.886
WT F 206.czi		WTF	1339.8	905.16	37.75	120.25	43.2707	0.8071	15.08	10.2859	0.7634
WT F 206.czi		WTF	1009.7	906.4	33.5	202.75	53.6392	0.8855	19.066	15.216	0.5193
WT F 206.czi		WTF	1416	906.33	29	90.5	37.8996	0.7918	13.3942	10.0067	0.4876
WT F 206.czi		WTF	1091.6	907.07	29.5	147.25	45.7037	0.8859	16.1171	11.5657	0.6803
WT F 206.czi		WTF	1145.7	907.39	40.25	179	51.1889	0.8584	17.8678	13.5772	0.6113
WT F 206.czi		WTF	1192.5	905.82	13.75	89.5	36.4606	0.846	13.1965	10.177	0.6264
WT F 206.czi		WTF	1236.3	903.96	33.75	127.75	43.0313	0.867	14.9321	12.4222	0.4492
WT F 206.czi		WTF	1249	908.01	26.75	116.5	44.5381	0.738	18.0289	9.3245	0.8741
WT F 206.czi		WTF	1534.3	905.7	33	109.75	42.1767	0.7753	17.2622	9.6334	0.7909
WT F 206.czi		WTF	1037.1	906.85	31.25	119	41.168	0.8823	13.6901	12.2566	0.3361
WT F 206.czi		WTF	1050	908.3	26.25	128.5	45.3085	0.7866	18.1772	9.7215	0.8534
WT F 206.czi		WTF	1320	907.41	34.5	153	48.5047	0.8172	16.8139	13.5767	0.4322
WT F 206.czi		WTF	1349.7	907.69	44.5	163.75	51.2956	0.782	17.7588	12.8621	0.7462
WT F 206.czi		WTF	1121	906.18	10.25	63	29.475	0.9113	10.46	8.5899	0.3931
WT F 206.czi		WTF	1261.6	907.46	33.75	96.75	40.9222	0.726	16.3198	8.6961	0.8461
WT F 206.czi		WTF	1550	906.32	22	70.25	35.4821	0.7012	13.9862	5.6569	0.9183
WT F 206.czi		WTF	1059.5	909.08	26.75	75	33.596	0.835	11.8127	9.0132	0.4918
WT F 206.czi		WTF	1221.4	910.18	49.25	165.25	50.2581	0.8221	17.8285	13.315	0.691
WT F 206.czi		WTF	1494.5	908.1	44.75	138	46.6345	0.7974	16.1045	12.7029	0.5802
WT F 206.czi		WTF	1271	908.99	28	70.75	32.915	0.8206	12.0853	8.0629	0.7291
WT F 206.czi		WTF	1294.8	907.29	27.5	85.5	36.9074	0.7888	12.9251	9.3674	0.721
WT F 206.czi		WTF	1484.9	909.92	26.25	89.25	39.9293	0.7035	15.2731	9.4146	0.7875
WT F 206.czi		WTF	1514.3	909.08	41.75	162.5	49.8546	0.8216	18.0208	11.3024	0.7793
WT F 206.czi		WTF	900.22	908.45	52	283.5	70.0447	0.7261	24.4699	18.4161	0.6694
WT F 206.czi		WTF	1131.8	910.61	36.5	172.25	48.6891	0.9131	16.2515	14.507	0.3545
WT F 206.czi		WTF	1070.1	912.17	31.5	124.75	42.1936	0.8806	15.8691	10.4554	0.7192
WT F 206.czi		WTF	1203.3	910.96	35.25	100.5	43.8355	0.6572	18.2827	7.6445	0.9098
WT F 206.czi		WTF	1429.8	909.64	25	77.5	34.885	0.8003	12.7299	8.6281	0.6949
WT F 206.czi		WTF	1025.2	911.86	27.75	169.75	49.4769	0.8714	17.4588	12.5721	0.6807
WT F 206.czi		WTF	1081.3	910.73	13.25	74.5	33.3178	0.8434	13.2667	7.3509	0.7985
WT F 206.czi		WTF	1384.6	912.23	37	148.25	49.8546	0.7495	18.9746	11.059	0.8224
WT F 206.czi		WTF	1397.8	910.91	31	102.5	39.2792	0.8348	14.4735	10.3477	0.6662
WT F 206.czi		WTF	1566.1	907.1	30.5	182.75	55.3902	0.7485	21.5088	12.2737	0.8132
WT F 206.czi		WTF	1547	911.32	21.25	54.75	30.9679	0.7174	12.3031	6.8344	0.8459
WT F 206.czi		WTF	885.52	909.83	36.25	280.25	64.5748	0.8446	23.647	15.1907	0.7375
WT F 206.czi		WTF	985.08	911.42	32.25	125.5	45.6709	0.7561	18.1768	10.8423	0.7119
WT F 206.czi		WTF	1185.4	912.08	9.25	96	37.842	0.8424	14.5954	9.9933	0.6431
WT F 206.czi		WTF	1540.6	911.95	23	53.75	28.9272	0.8072	11.1016	7.5323	0.6839
WT F 206.czi		WTF	1233.8	912.65	19.25	47.5	27.8526	0.7694	11.4185	6.081	0.7833
WT F 206.czi		WTF	963.78	912.22	9.75	92.25	37.8492	0.8092	13.1865	10.0618	0.7094
WT F 206.czi		WTF	1435.2	917.22	51.75	200.25	60.4602	0.6884	21.8591	13.9071	0.8369
WT F 206.czi		WTF	949.99	914.2	30.5	182.5	50.5846	0.8963	17.5339	13.3029	0.5825
WT F 206.czi		WTF	1294.1	915.1	32.75	93.75	39.9984	0.7364	15.6759	9.5567	0.8133
WT F 206.czi		WTF	1450	915.12	50.75	196	56.436	0.7733	22.3491	12.4493	0.837
WT F 206.czi		WTF	1575.7	910.5	12.75	122	44.8792	0.7612	16.7757	8.7191	0.8548
WT F 206.czi		WTF	1244.2	915.62	33.75	122.5	43.3636	0.8186	15.6295	11.1891	0.7332
WT F 206.czi		WTF	1357	913.91	38.25	114.25	42.4326	0.7974	16.9251	9.6114	0.8499
WT F 206.czi		WTF	1422.6	915.23	33.75	91	36.6882	0.8496	13.631	9.0886	0.6554
WT F 206.czi		WTF	852.81	910.18	25.75	195	53.3962	0.8595	18.3745	14.8333	0.5761
WT F 206.czi		WTF	863.47	912.94	30.75	191	57.2071	0.7334	21.8842	11.8111	0.8758
WT F 206.czi		WTF	976.11	915.66	18	91.25	37.382	0.8206	13.416	9.9005	0.4956
WT F 206.czi		WTF	999.49	915.45	36.75	163	49.3153	0.8422	17.0178	12.728	0.5698
WT F 206.czi		WTF	1116	914.72	37.25	134.25	45.0057	0.8329	16.8312	11.8028	0.6945
WT F 206.czi		WTF	1044.7	914.72	15.5	72	34.038	0.7809	12.5028	7.5425	0.8093
WT F 206.czi		WTF	1265	914.81	22	57.25	32.2488	0.6918	12.8911	6.648	0.8783
WT F 206.czi		WTF	1330.4	914.05	23.5	94.5	36.4989	0.8914	12.7016	10.3579	0.5157
WT F 206.czi		WTF	1522.9	913.61	28.25	113.5	42.9116	0.7746	16.3679	9.7884	0.8315
WT F 206.czi		WTF	923.51	911.95	10.25	113.75	42.0361	0.8089	15.9503	9.2085	0.812
WT F 206.czi		WTF	1533.2	917.01	37.5	98	37.7381	0.8647	12.9665	10.29	0.5874
WT F 206.czi		WTF	874.07	912.89	11.5	138.25	46.1146	0.817	16.8784	10.6259	0.8115
WT F 206.czi		WTF	1367.8	913.65	31.25	144.5	46.5562	0.8378	15.675	13.2285	0.3845
WT F 206.czi		WTF	1390.2	917.47	14	53.5	33.7241	0.5911	13.7538	6.6579	0.8953
WT F 206.czi		WTF	1410.3	915.65	24.75	111	39.6091	0.8891	13.3302	11.8256	0.2472
WT F 206.czi		WTF	910.95	918.77	44	136.5	48.5954	0.7264	16.2081	13.6192	0.4461
WT F 206.czi		WTF	1339.6	917.94	32.75	87.75	35.1047	0.8948	12.2155	9.3661	0.5483
WT F 206.czi		WTF	1459.3	916.27	31.25	141.25	56.0546	0.5649	24.4896	8.6173	0.9495
WT F 206.czi		WTF	933.26	913.74	12.5	85.25	36.5576	0.8016	13.4466	9.9128	0.4491
WT F 206.czi		WTF	1099.6	916.5	42.5	158.75	50.2439	0.7902	18.8646	11.434	0.8181
WT F 206.czi		WTF	1500.6	915.7	22	86.25	36.9665	0.7931	13.9117	9.4535	0.7535
WT F 206.czi		WTF	1086.5	918.03	16.5	69.5	34.1059	0.7508	13.4995	7.9104	0.8363
WT F 206.czi		WTF	1469.4	915.03	26	119	43.769	0.7806	17.3754	9.8383	0.7915
WT F 206.czi		WTF	1554.8	917.5	27.5	88.25	35.1652	0.8968	11.8513	10.5085	0.3876
WT F 206.czi		WTF	1202.1	917.91	21.5	54.5	31.3706	0.6959	11.2277	8.2496	0.6452
WT F 206.czi		WTF	1229.8	919.62	24.75	96.5	37.8318	0.8473	13.6961	9.9133	0.6064
WT F 206.czi		WTF	1285.2	918.63	36.5	128	43.4024	0.8539	16.2129	10.9131	0.7527
WT F 206.czi		WTF	1307.4	918.52	38.75	137	44.8441	0.8561	16.4909	12.2355	0.6487
WT F 206.czi		WTF	1318.2	918.84	27	120.5	41.8323	0.8653	15.1145	11.6007	0.546
WT F 206.czi		WTF	841.06	914.67	36.5	182.25	51.6348	0.859	19.3553	12.3708	0.7379
WT F 206.czi		WTF	1038.3	920.07	26.75	119.25	41.3126	0.878	15.0406	10.1289	0.713
WT F 206.czi		WTF	1583.6	915.32	13	149.5	47.7299	0.8247	18.3796	10.6067	0.7803
WT F 206.czi		WTF	829.83	915.3	26	164	51.0204	0.7917	18.7892	10.5074	0.8269
WT F 206.czi		WTF	1172.3	918.83	41	212.5	62.1905	0.6904	24.4072	13.6671	0.8769
WT F 206.czi		WTF	1275.3	919.09	31.75	108.5	39.9118	0.8559	14.7505	10.3318	0.6603
WT F 206.czi		WTF	1061.8	922.47	57	236.25	61.3075	0.7899	21.84	14.446	0.7179
WT F 206.czi		WTF	1210.5	919.11	35.25	111.75	41.7022	0.8075	16.4075	8.6136	0.8381
WT F 206.czi		WTF	1478.1	918	10.75	65.5	31.9245	0.8076	13.2113	7.4916	0.8191
WT F 206.czi		WTF	1565.3	920.22	35.75	106.25	39.4846	0.8564	13.5709	11.031	0.5223
WT F 206.czi		WTF	928.84	922.26	41.25	91	37.3297	0.8206	12.9469	10.0623	0.6683
WT F 206.czi		WTF	1261.8	921.01	35.25	119.5	44.03	0.7746	17.5266	9.0123	0.8664
WT F 206.czi		WTF	1487.1	920.82	35.5	107.5	39.019	0.8873	13.2709	10.9305	0.153
WT F 206.czi		WTF	817.92	918.84	41.5	284.75	65.3594	0.8376	22.9908	15.9957	0.7049
WT F 206.czi		WTF	988.05	921.07	23.25	99.75	40.7296	0.7556	15.9536	8.2496	0.8593
WT F 206.czi		WTF	1121.9	921.2	29.5	87	37.9182	0.7604	15.5042	7.2967	0.8886
WT F 206.czi		WTF	1144.3	920.19	29.5	136.75	45.2913	0.8377	16.2288	12.664	0.6106
WT F 206.czi		WTF	1162.8	919.88	30.5	128.5	46.358	0.7514	17.8691	9.575	0.8125
WT F 206.czi		WTF	1190.7	921.34	23	110.75	42.9983	0.7528	16.7715	10.8029	0.7757
WT F 206.czi		WTF	1543.4	920.85	30.75	81.25	34.6437	0.8507	12.1668	9.0323	0.5593
WT F 206.czi		WTF	940.89	919.87	16	86.5	36.9714	0.7952	13.4197	10.1294	0.6631
WT F 206.czi		WTF	964.08	923.11	44.5	188	52.2154	0.8665	17.7023	14.9452	0.4231
WT F 206.czi		WTF	1348.1	921.92	23.5	80	34.2344	0.8578	11.6546	9.7775	0.2919
WT F 206.czi		WTF	1401.9	921.53	27.5	99	37.7447	0.8732	13.0194	10.5351	0.4172
WT F 206.czi		WTF	1416	921.52	9.5	48	28.4467	0.7454	10.4213	6.3398	0.8423
WT F 206.czi		WTF	1510.5	921.1	17.75	86.5	34.9908	0.8878	12.4926	9.2377	0.6131
WT F 206.czi		WTF	1523.2	923.81	39	125	41.9874	0.891	14.6412	11.2941	0.626
WT F 206.czi		WTF	1080.3	922.93	31	107.5	40.8861	0.8081	14.8401	8.5054	0.8248
WT F 206.czi		WTF	1153.7	922.06	13.75	119.5	45.8097	0.7156	17.8307	9.3686	0.884
WT F 206.czi		WTF	1361.5	923.01	23	51.25	28.9714	0.7673	10.7866	6.8854	0.6779
WT F 206.czi		WTF	1010.2	922.18	37.5	166	51.3477	0.7912	19.1301	13.904	0.6225
WT F 206.czi		WTF	1198.2	926.76	24	120	45.8434	0.7175	16.8186	11.0484	0.6917
WT F 206.czi		WTF	1218.2	922.76	17	91	37.5177	0.8124	14.2496	8.7836	0.7756
WT F 206.czi		WTF	1497.7	923.87	33.25	89	36.9344	0.8199	13.6125	9.8091	0.7197
WT F 206.czi		WTF	920.15	926.6	32	130.75	44.5654	0.8273	17.9741	10.6094	0.8056
WT F 206.czi		WTF	1331.9	925.01	47.25	145	49.0463	0.7575	18.5771	10.2054	0.8539
WT F 206.czi		WTF	1373.2	923.69	45	168.75	51.312	0.8054	19.4483	11.6917	0.7894
WT F 206.czi		WTF	852.9	925.06	32.5	101.75	38.2095	0.8758	13.5775	11.1253	0.5291
WT F 206.czi		WTF	878.17	925.58	32.75	117.5	43.9266	0.7652	15.68	12.0917	0.5382
WT F 206.czi		WTF	1391	925.22	33.25	116	42.8918	0.7924	15.2669	11.0543	0.5233
WT F 206.czi		WTF	1461.7	926.27	37.5	111	41.3461	0.8159	14.8546	9.7729	0.7449
WT F 206.czi		WTF	1021.6	923.13	27.5	130.25	45.8975	0.777	16.2209	12.1921	0.5777
WT F 206.czi		WTF	1181.1	925.08	26	136.75	46.6102	0.791	16.3895	12.704	0.6335
WT F 206.czi		WTF	1240	924.61	27.75	105.75	41.6424	0.7663	16.1278	9.5203	0.7736
WT F 206.czi		WTF	1473.3	925.32	16.75	64	30.0147	0.8927	10.0656	8.4841	0.4858
WT F 206.czi		WTF	1093.7	924.37	10.75	35.5	22.7345	0.8631	8.1744	5.691	0.7339
WT F 206.czi		WTF	1102	925.59	22	59.5	30.0327	0.829	11.2416	7.8893	0.6711
WT F 206.czi		WTF	1128.6	926.12	30.5	88	39.1516	0.7214	15.6349	8.5648	0.8483
WT F 206.czi		WTF	1587.8	923.38	21	145.5	51.7965	0.6815	20.3454	9.2023	0.9063
WT F 206.czi		WTF	795.51	921.27	25.5	181.5	56.1122	0.7244	20.2638	14.6973	0.7172
WT F 206.czi		WTF	1109.5	926.26	27	113.25	44.0464	0.7335	17.6693	9.6964	0.8263
WT F 206.czi		WTF	1136.1	926.26	31.75	108	41.6814	0.7812	16.0241	9.8254	0.8009
WT F 206.czi		WTF	1295.2	925.27	32.25	107.25	39.5992	0.8595	14.5603	9.5653	0.7706
WT F 206.czi		WTF	1550.1	927.1	37.75	90.5	35.9768	0.8786	12.5577	10.361	0.4286
WT F 206.czi		WTF	837.87	925.37	13.5	42.25	25.0236	0.8479	9.0349	5.8925	0.7162
WT F 206.czi		WTF	844.7	928.18	15.5	63.75	33.4503	0.716	11.6195	9.3096	0.5455
WT F 206.czi		WTF	993.99	927.6	14.5	111	39.9235	0.8751	14.0589	9.8995	0.5998
WT F 206.czi		WTF	1422.1	927.45	23.75	109.5	38.7857	0.9147	13.8279	10.487	0.5972
WT F 206.czi		WTF	1574	927.35	32.25	127.75	42.4493	0.8909	14.4615	12.1853	0.4318
WT F 206.czi		WTF	805.59	923.46	22.75	143.75	47.9916	0.7843	18.885	10.3089	0.8308
WT F 206.czi		WTF	867.41	924.83	18.75	72.75	33.2653	0.8262	12.0005	8.8927	0.5463
WT F 206.czi		WTF	976.15	926.59	16.75	112.75	39.709	0.8986	13.1384	11.7335	0.3614
WT F 206.czi		WTF	1051.2	927	28.25	121.5	43.2472	0.8163	15.1326	10.3927	0.6865
WT F 206.czi		WTF	889.3	928.12	37	207.5	56.6332	0.813	21.8931	13.6518	0.8155
WT F 206.czi		WTF	905.45	928.41	37.25	184.25	52.2679	0.8475	19.933	13.2109	0.736
WT F 206.czi		WTF	1356.9	928.84	32	102	39.3253	0.8288	14.2503	9.7129	0.7146
WT F 206.czi		WTF	1535.3	928.13	35	110.5	39.5152	0.8893	14.3994	11.3137	0.5644
WT F 206.czi		WTF	939.86	929.9	36.5	106.75	41.0436	0.7963	14.5067	10.7709	0.6761
WT F 206.czi		WTF	1030	926.41	11.25	74.75	35.8471	0.731	13.6081	8.3496	0.7919
WT F 206.czi		WTF	1073.3	927.76	31.75	99.5	40.2162	0.7731	14.1848	10.8528	0.6355
WT F 206.czi		WTF	1437.4	928.82	37	152.75	48.7627	0.8073	19.027	10.5867	0.8277
WT F 206.czi		WTF	1560.1	927.93	29.75	76.75	34.4641	0.812	12.6375	8.8737	0.7314
WT F 206.czi		WTF	1503.9	930.26	37.5	112.5	40.9303	0.8439	14.4308	10.6543	0.682
WT F 206.czi		WTF	1251.9	927.85	36	141.75	45.6026	0.8566	16.4909	12.0461	0.6418
WT F 206.czi		WTF	831.28	930.54	38	127.5	43.1509	0.8605	16.5212	11.1007	0.7254
WT F 206.czi		WTF	1224.7	928.95	20.75	99	39.6776	0.7902	14.1892	9.369	0.7556
WT F 206.czi		WTF	1280.2	929.42	32	87.5	36.2508	0.8367	12.165	10.4286	0.2225
WT F 206.czi		WTF	1310.7	930.23	20.75	122	42.8346	0.8356	15.7968	11.7074	0.6882
WT F 206.czi		WTF	1409.2	929.26	27.25	94.5	37.202	0.858	12.5741	10.8463	0.5515
WT F 206.czi		WTF	1481.3	929.78	22	83.5	35.3862	0.838	13.1329	9.0384	0.703
WT F 206.czi		WTF	860.95	931.37	27.75	91.5	35.9009	0.8921	12.6431	10.1228	0.4698
WT F 206.czi		WTF	950.86	929.88	34.75	155.25	47.6989	0.8575	16.9151	12.8218	0.4782
WT F 206.czi		WTF	1090.9	930.19	27	68.5	32.2646	0.8269	11.2683	8.2421	0.7117
WT F 206.czi		WTF	1120.5	931.13	26.25	88.75	37.2497	0.8038	14.584	9.3551	0.7249
WT F 206.czi		WTF	1209	930.9	34.5	106.5	39.9076	0.8403	15.3812	9.7139	0.7438
WT F 206.czi		WTF	1262	930.67	31.75	76.25	33.85	0.8362	12.1908	9	0.4586
WT F 206.czi		WTF	1270.2	930.49	24	71.75	32.9649	0.8297	12.7481	7.6136	0.8082
WT F 206.czi		WTF	1345.6	930.25	20.25	79.75	34.5615	0.839	13.086	8.057	0.7664
WT F 206.czi		WTF	931.1	932.29	29	84.75	36.6154	0.7944	13.3537	9.4997	0.7064
WT F 206.czi		WTF	1299.4	932.87	29	100	40.4131	0.7694	15.8699	9.0509	0.8126
WT F 206.czi		WTF	785.24	927.35	25.5	173.75	49.7529	0.8821	17.9614	11.8469	0.7258
WT F 206.czi		WTF	1042.2	931.75	28.5	116.5	42.0873	0.8265	15.9837	11.1432	0.7413
WT F 206.czi		WTF	1382.5	932.49	28.75	104.25	43.3315	0.6977	17.8624	9.3402	0.8525
WT F 206.czi		WTF	1514.2	931.27	10.25	73.5	32.0559	0.8988	12.0607	8.4277	0.6606
WT F 206.czi		WTF	872.98	934.23	35.5	105.75	40.6792	0.8031	14.5422	10.3709	0.569
WT F 206.czi		WTF	1162	930.99	10	74	34.1157	0.799	13.2312	8.7627	0.7266
WT F 206.czi		WTF	1008.4	931.52	11.5	65.25	34.3093	0.6966	13.9478	6.8849	0.8614
WT F 206.czi		WTF	1374.9	931.95	19.5	43.5	28.1531	0.6897	10.192	7.0074	0.7956
WT F 206.czi		WTF	1239.3	932.59	24.75	77.5	35.8336	0.7585	13.2936	8.5553	0.7622
WT F 206.czi		WTF	1321.2	932.48	36.25	130.75	45.654	0.7883	15.3182	13.1653	0.5612
WT F 206.czi		WTF	1398.6	933.16	32.75	98.75	38.3059	0.8457	13.2081	10.6798	0.5053
WT F 206.czi		WTF	1468.9	934.17	37.75	123.25	44.6257	0.7777	17.5057	11.4109	0.7616
WT F 206.czi		WTF	1492.7	933.29	21	98.25	38.0267	0.8538	14.3961	8.6697	0.793
WT F 206.czi		WTF	1593.5	931.48	22	174	51.8792	0.8124	19.1075	12.0209	0.7275
WT F 206.czi		WTF	795.34	933.18	12	37.75	26.2523	0.6883	9.3696	6.9892	0.6459
WT F 206.czi		WTF	815.46	933.15	26.5	115.25	41.1941	0.8535	14.3113	11.8824	0.5994
WT F 206.czi		WTF	1100.2	933.77	16.25	66	30.3464	0.9006	11.3863	7.8107	0.7019
WT F 206.czi		WTF	1332.7	935.7	56.75	103	42.0925	0.7305	14.7073	11.1944	0.5827
WT F 206.czi		WTF	1541.6	934.12	13.5	56.75	30.3749	0.7729	12.0163	6.3008	0.8394
WT F 206.czi		WTF	1020.2	934.8	26.25	96.75	37.9473	0.8443	13.5981	10.1699	0.646
WT F 206.czi		WTF	1032.1	934.99	16	84.5	34.9083	0.8714	13.4227	9.3501	0.6692
WT F 206.czi		WTF	1143	935.22	43	134.75	43.6409	0.8891	15.7283	12.102	0.6503
WT F 206.czi		WTF	1287.7	934.22	33	86	35.5328	0.856	12.2262	9.7948	0.5138
WT F 206.czi		WTF	1557.2	935.23	27	57.25	29.39	0.8329	10.652	7.5	0.6291
WT F 206.czi		WTF	1228.6	935.94	40.25	94	40.0686	0.7357	15.2195	8.1496	0.8034
WT F 206.czi		WTF	1450.9	933.73	30	160.75	47.8572	0.882	17.1366	12.6354	0.6575
WT F 206.czi		WTF	1522	935.84	37.5	126.75	43.6192	0.8371	16.2923	11.0874	0.7443
WT F 206.czi		WTF	962.43	934.61	9.25	89.75	36.8436	0.8308	13.1996	9.7799	0.5542
WT F 206.czi		WTF	983.84	935.21	13.5	127.75	42.069	0.9071	14.7313	12.0696	0.4761
WT F 206.czi		WTF	1086.1	935.58	29.75	77	33.7446	0.8498	13.0003	7.5425	0.8016
WT F 206.czi		WTF	1112	937.23	34.5	105.75	40.1276	0.8253	14.307	11.3843	0.4982
WT F 206.czi		WTF	1275.6	937.04	25	53.5	29.9115	0.7514	12.0253	7.1247	0.8098
WT F 206.czi		WTF	1418.5	935.12	11.75	52	27.9698	0.8353	10.5213	6.9408	0.7111
WT F 206.czi		WTF	806.57	936.2	11.25	54.25	27.9813	0.8707	9.9635	6.5736	0.7057
WT F 206.czi		WTF	1001.3	935.96	32	99.75	40.6197	0.7597	15.5476	8.827	0.7408
WT F 206.czi		WTF	1154.2	936.53	33.25	113.75	40.0876	0.8895	14.4466	10.714	0.6359
WT F 206.czi		WTF	1342.1	936.68	19.5	53.25	29.0215	0.7945	10.3265	7.9418	0.6003
WT F 206.czi		WTF	1484.2	938.75	37.5	107.5	40.9102	0.8072	14.8334	10.8871	0.4213
WT F 206.czi		WTF	772.36	933.52	30.75	191.75	55.4851	0.7827	21.0109	12.3051	0.8305
WT F 206.czi		WTF	1213.3	937.56	31	92.75	40.9099	0.6964	14.9952	9.3867	0.8256
WT F 206.czi		WTF	1547.2	938.64	29.5	95	37.8385	0.8338	13.1505	9.0749	0.7065
WT F 206.czi		WTF	1565.5	936.78	32.5	92.75	36.6393	0.8682	13.5908	8.9443	0.7244
WT F 206.czi		WTF	780.57	937.94	30.25	76	35.643	0.7518	14.2582	7.4494	0.8237
WT F 206.czi		WTF	1185.7	937.07	32.75	104.5	43.2899	0.7007	17.0118	9.4459	0.8505
WT F 206.czi		WTF	1406.3	938.79	27	74.25	33.2597	0.8435	12.5235	8.4582	0.7473
WT F 206.czi		WTF	845.57	938.84	34	111.25	42.7632	0.7645	16.37	9.9915	0.7959
WT F 206.czi		WTF	893.4	938.56	20	155.75	50.1669	0.7777	18.9909	11.0927	0.8315
WT F 206.czi		WTF	1075.6	937.25	40.5	99	41.9074	0.7084	14.3181	11.5493	0.5238
WT F 206.czi		WTF	1373.9	939.12	31.25	68.25	32.428	0.8156	12.5165	8.2178	0.6307
WT F 206.czi		WTF	1392.1	939.6	28.5	95.75	40.3223	0.74	15.8519	9.2112	0.83
WT F 206.czi		WTF	1583.7	938.32	22.25	100.25	39.6083	0.803	14.7893	9.6854	0.7404
WT F 206.czi		WTF	798.28	938.84	17.25	58.25	30.9342	0.7649	12.1609	7.2122	0.7499
WT F 206.czi		WTF	853.08	938.56	9.5	79.5	38.6427	0.669	15.4201	7.6755	0.8867
WT F 206.czi		WTF	1056.3	938.57	37.25	167.5	49.3426	0.8645	17.9284	13.5473	0.5985
WT F 206.czi		WTF	1178.7	940.51	32	126	50.6886	0.6163	20.6162	8.2314	0.9328
WT F 206.czi		WTF	1365.2	937.78	29.75	103.5	38.991	0.8555	15.2505	9.2302	0.758
WT F 206.czi		WTF	1532.4	938.92	25	107.5	39.3479	0.8725	13.2613	11.4318	0.3119
WT F 206.czi		WTF	759.75	933.22	13.75	173.25	53.0301	0.7742	18.0499	14.5186	0.5381
WT F 206.czi		WTF	972.78	939.61	38.25	144.25	45.3126	0.8829	16.0061	12.3267	0.5209
WT F 206.czi		WTF	1250.1	938	18.5	67	32.1511	0.8145	11.5186	8.3626	0.7309
WT F 206.czi		WTF	1261.4	940.06	33	91	37.4804	0.814	13.4658	10.0688	0.6717
WT F 206.czi		WTF	1354.6	937.59	28.5	81.75	35.0102	0.8381	12.228	9.5903	0.6584
WT F 206.czi		WTF	1442.7	938.96	26.75	83.5	36.6196	0.7825	14.1193	8.0499	0.7812
WT F 206.czi		WTF	1096.3	940.01	22	69.75	33.989	0.7587	12.3707	8.2045	0.6677
WT F 206.czi		WTF	1414.2	940.54	27	61.25	30.8739	0.8075	10.7211	8.2496	0.4057
WT F 206.czi		WTF	790.65	942.16	29	104	41.1279	0.7726	16.7475	8.876	0.8662
WT F 206.czi		WTF	831.93	939.76	23.25	51.25	29.5257	0.7388	11.1585	6.9793	0.7767
WT F 206.czi		WTF	1132.9	940.32	21.5	106.75	39.854	0.8446	14.6276	9.5765	0.7707
WT F 206.czi		WTF	1426.6	938.95	14.75	107.25	38.9967	0.8862	14.3953	9.4563	0.7392
WT F 206.czi		WTF	1574.3	942.22	45.25	147.25	46.7985	0.8449	16.9878	12.1561	0.702
WT F 206.czi		WTF	927.32	939.21	14.75	81.75	35.5553	0.8126	12.9996	8.9443	0.6917
WT F 206.czi		WTF	950.47	941.34	29.75	128.5	44.8493	0.8028	15.4566	11.8688	0.5907
WT F 206.czi		WTF	1165.5	938.76	28.75	86.75	38.3209	0.7423	14.3528	8.5756	0.8004
WT F 206.czi		WTF	1241.2	940.94	28.25	73.5	32.3499	0.8826	11.1201	8.9626	0.2693
WT F 206.czi		WTF	749.69	936.76	10.75	119.25	41.8149	0.8571	15.6078	9.6638	0.7596
WT F 206.czi		WTF	838.42	941.6	29.5	67.25	33.1014	0.7713	12.3624	8.0158	0.8067
WT F 206.czi		WTF	916.4	941.5	27	146.25	48.6263	0.7773	19.31	10.3788	0.831
WT F 206.czi		WTF	995.81	940.63	19.5	84.5	42.1147	0.5987	17.0962	7.1864	0.934
WT F 206.czi		WTF	1009.9	940.95	11	85.5	36.0104	0.8286	13.82	8.3978	0.8048
WT F 206.czi		WTF	1122.9	941.38	33.5	115.25	40.2213	0.8952	13.6981	11.5	0.4482
WT F 206.czi		WTF	1192.1	939.86	22	82.5	39.9174	0.6506	15.1327	7.7155	0.8949
WT F 206.czi		WTF	1270.4	941.15	21.25	52.5	28.7041	0.8007	10.3411	7.826	0.5977
WT F 206.czi		WTF	867.73	941.34	13.75	54.75	31.2324	0.7053	11.712	6.4729	0.8815
WT F 206.czi		WTF	906.04	940.02	11.5	94.75	36.9072	0.8741	13.8614	9.5755	0.6752
WT F 206.czi		WTF	1039.8	940.39	17.5	74	35.7351	0.7282	14.973	7.5479	0.8395
WT F 206.czi		WTF	1066.8	941.23	29.75	98.5	39.265	0.8028	13.4647	10.6285	0.5544
WT F 206.czi		WTF	1199.9	940.74	31.25	114.75	41.4467	0.8394	16.1009	9.8655	0.8017
WT F 206.czi		WTF	1305	940.36	26.25	90	37.605	0.7998	14.5685	9.3606	0.7517
WT F 206.czi		WTF	1324	942.09	27.5	82.75	34.6083	0.8682	12.6666	9.0396	0.7125
WT F 206.czi		WTF	1434.9	940.67	18.25	61.5	30.7821	0.8156	11.1721	8.4712	0.6161
WT F 206.czi		WTF	1462.2	942.09	36	126	43.3491	0.8426	15.8782	11.4424	0.6508
WT F 206.czi		WTF	1505.9	940.52	28	140	45.2046	0.8609	17.1088	11.885	0.7125
WT F 206.czi		WTF	825.48	941.48	35	89	37.9356	0.7772	14.7778	8.3449	0.8388
WT F 206.czi		WTF	1601.3	938.95	17.5	171.5	52.1821	0.7915	18.9341	10.6067	0.8038
WT F 206.czi		WTF	817.55	942	25	56.5	29.6151	0.8095	10.0348	8.2055	0.1199
WT F 206.czi		WTF	1024.7	942.98	26.25	99.75	40.2169	0.775	15.5785	9.2354	0.8156
WT F 206.czi		WTF	1281.8	942.52	29.5	70	31.9604	0.8612	10.9306	8.9608	0.3937
WT F 206.czi		WTF	1291.7	941.8	24.75	66.5	31.089	0.8646	11.0632	8.1751	0.6723
WT F 206.czi		WTF	801.73	944.7	11.25	66.75	32.8369	0.7779	12.6309	6.364	0.8715
WT F 206.czi		WTF	860.06	943.16	29	97	38.7071	0.8136	13.7486	10.673	0.536
WT F 206.czi		WTF	1083	944.1	42.25	100.25	41.9261	0.7167	15.916	10.0034	0.8248
WT F 206.czi		WTF	1219.4	942.25	9.75	58	29.9724	0.8113	11.3275	6.8682	0.7741
WT F 206.czi		WTF	1232.2	942.7	26.5	62.25	30.3842	0.8473	10.8356	7.5798	0.6462
WT F 206.czi		WTF	1170.9	942.53	26	68.75	36.923	0.6337	15.7195	6.98	0.886
WT F 206.czi		WTF	1349.8	943.4	27.5	59	30.3033	0.8074	11.9945	6.3639	0.8144
WT F 206.czi		WTF	1384	944.71	56.25	122	44.04	0.7905	15.1734	12.4159	0.4887
WT F 206.czi		WTF	1555.2	945.82	36.25	126.25	43.2614	0.8477	15.7241	12.063	0.5557
WT F 206.czi		WTF	877.93	942.77	18.5	103	38.7211	0.8633	13.6836	9.7277	0.7289
WT F 206.czi		WTF	1340.1	944.7	30.75	63	29.7891	0.8921	10.4976	7.9068	0.6356
WT F 206.czi		WTF	765.79	944.91	30.5	96.25	37.824	0.8454	12.8121	10.5657	0.4001
WT F 206.czi		WTF	939.79	944.55	34.75	128.5	42.8123	0.881	15.1094	10.1945	0.7068
WT F 206.czi		WTF	1148.6	944.77	23.5	72.25	31.68	0.9046	11.1942	8.9537	0.5232
WT F 206.czi		WTF	1474.1	944.58	19.75	119.5	41.878	0.8563	15.2687	10.4132	0.7066
WT F 206.czi		WTF	808.82	949.26	50.75	157.75	49.4197	0.8117	18.2856	11.6958	0.7165
WT F 206.czi		WTF	1251.9	944.71	14	43.5	26.4496	0.7814	9.4891	7.4709	0.4898
WT F 206.czi		WTF	1313.7	945.88	50.25	138.5	46.5973	0.8016	15.6878	12.4923	0.5709
WT F 206.czi		WTF	1332	946.91	30.25	65.5	31.1778	0.8468	11.7382	8.1934	0.7433
WT F 206.czi		WTF	962.73	944.9	31	88.5	36.2441	0.8466	12.2127	9.9164	0.4633
WT F 206.czi		WTF	931.11	946.29	20.5	48.75	27.2456	0.8253	9.6361	7.246	0.4096
WT F 206.czi		WTF	991.92	947.04	35	122.75	45.6094	0.7415	17.4589	11.7359	0.7292
WT F 206.czi		WTF	1359.4	946.31	31.25	78.25	33.8772	0.8568	12.2843	8.9994	0.67
WT F 206.czi		WTF	1490.9	946.81	37.5	144.75	48.4673	0.7743	18.2436	11.153	0.7825
WT F 206.czi		WTF	746.68	945.7	27.25	124.5	50.3917	0.6161	20.0865	10.004	0.9
WT F 206.czi		WTF	1047.6	947.9	21.75	114.75	42.1685	0.8109	16.1177	10.8142	0.7398
WT F 206.czi		WTF	1101	947.54	13	53.5	29.9291	0.7505	12.1792	6.4029	0.8519
WT F 206.czi		WTF	1107.6	946.53	32	92.25	40.6747	0.7007	14.3006	9.9988	0.7403
WT F 206.czi		WTF	1159.9	946.67	31.5	75.75	34.9784	0.778	13.1546	8.5369	0.7675
WT F 206.czi		WTF	1207.1	948.55	45	141.25	46.442	0.823	16.5913	10.876	0.7246
WT F 206.czi		WTF	1399	948.1	32	107.25	38.6691	0.9013	14.2713	10.4267	0.6874
WT F 206.czi		WTF	1521.2	947.83	37.75	116.75	43.603	0.7717	16.5796	10.9879	0.7149
WT F 206.czi		WTF	1564.3	950.18	19.75	117.75	41.966	0.8402	15.1173	10.4776	0.6978
WT F 206.czi		WTF	756.73	947.02	22.25	55.5	28.6197	0.8515	9.9155	8.2207	0.4266
WT F 206.czi		WTF	785.17	948.13	25.5	89.25	38.4925	0.7569	14.4612	10.2326	0.637
WT F 206.czi		WTF	896.66	949.4	27.75	125.5	42.6815	0.8657	14.8526	12.3744	0.5235
WT F 206.czi		WTF	1037.1	948.6	29.5	101.25	38.556	0.8559	13.9559	10.2128	0.6516
WT F 206.czi		WTF	1257.7	948.28	14.25	64	32.2923	0.7712	11.5213	8.6647	0.726
WT F 206.czi		WTF	1295.7	947.12	9.25	35	23.6725	0.7849	9.7254	5.4538	0.8471
WT F 206.czi		WTF	1302.3	948.18	25.5	48	26.2557	0.875	10.1053	6.5673	0.7162
WT F 206.czi		WTF	1345.6	948.79	20	43.25	26.4079	0.7793	9.1347	7.1751	0.6422
WT F 206.czi		WTF	1371.3	946.25	9.75	49.25	28.4106	0.7668	11.5682	5.7647	0.8802
WT F 206.czi		WTF	1408	947.86	20.5	64.5	29.8803	0.9078	10.3155	8.7315	0.4554
WT F 206.czi		WTF	1512.6	948.2	17.25	80.25	37.0654	0.734	14.3631	9.1906	0.7546
WT F 206.czi		WTF	1093.6	948.61	30.75	71.25	32.0768	0.8702	11.942	8.5211	0.6643
WT F 206.czi		WTF	1140.1	949.04	28.5	93.25	35.4768	0.931	12.4636	9.6151	0.5821
WT F 206.czi		WTF	1416.9	949.43	38	103.25	41.6205	0.749	15.4132	8.8038	0.8509
WT F 206.czi		WTF	1433	949.51	33.5	90	37.6525	0.7977	13.7681	10.5026	0.4215
WT F 206.czi		WTF	1452.4	948.37	28.75	123.5	41.2563	0.9118	14.2868	11.8544	0.4759
WT F 206.czi		WTF	1014.9	947.72	10.5	71	32.6496	0.837	12.2566	8.7519	0.6625
WT F 206.czi		WTF	1222.3	947.91	11.5	56.5	30.5773	0.7594	11.058	7.0538	0.818
WT F 206.czi		WTF	821.35	949.82	17	55.75	29.8528	0.7861	11.2379	6.5389	0.7935
WT F 206.czi		WTF	1246.2	949.43	27.5	64.75	30.878	0.8534	10.8485	8.9993	0.5215
WT F 206.czi		WTF	1269.7	949.07	25.75	84	35.1216	0.8557	12.4866	9.1769	0.6814
WT F 206.czi		WTF	1442.8	949.29	21.5	68	32.0045	0.8343	11.6002	7.8334	0.6771
WT F 206.czi		WTF	1539.1	948.13	30.75	103.25	38.9828	0.8538	14.3386	9.6466	0.7384
WT F 206.czi		WTF	1585.3	948.91	28.5	97.25	39.4287	0.7861	13.5013	10.7366	0.4154
WT F 206.czi		WTF	1608.3	947.89	36.5	206.75	55.8917	0.8317	20.9686	12.1523	0.7927
WT F 206.czi		WTF	908.22	951.35	37.75	132.25	44.0073	0.8581	15.9375	12.3437	0.4949
WT F 206.czi		WTF	923.12	951.23	33	126	43.9621	0.8193	15.6907	11.2636	0.5929
WT F 206.czi		WTF	1072	953.53	69.5	172.25	52.0066	0.8003	18.6013	12.6693	0.7391
WT F 206.czi		WTF	1173.1	950.44	26.25	77.5	33.8258	0.8512	11.9879	7.9835	0.7342
WT F 206.czi		WTF	1530.2	951.06	35.75	92	37.0683	0.8414	13.2477	10.1026	0.6913
WT F 206.czi		WTF	980.98	949.99	31.75	143.25	46.9915	0.8152	16.1348	13.0167	0.5545
WT F 206.czi		WTF	1114.5	949.65	13.5	58.5	29.991	0.8173	11.4181	6.7234	0.8249
WT F 206.czi		WTF	1192.3	951.3	31.25	115.25	40.7029	0.8742	14.9719	10.5238	0.7257
WT F 206.czi		WTF	1236.4	950.01	33.5	75	37.1859	0.6816	14.1567	8.4092	0.7661
WT F 206.czi		WTF	1288.8	950.59	31	70	31.5701	0.8826	11.1645	8.554	0.614
WT F 206.czi		WTF	831.1	951.98	37	112.75	40.6211	0.8587	15.3039	10.3423	0.7253
WT F 206.czi		WTF	872.11	952.72	31.75	101.75	40.252	0.7892	15.0473	10.5152	0.6777
WT F 206.czi		WTF	956.36	950.48	14.75	69.25	33.3755	0.7812	12.5504	7.1442	0.8239
WT F 206.czi		WTF	1023.2	950.84	11.25	66	32.2949	0.7952	12.3602	8.721	0.6769
WT F 206.czi		WTF	1122.7	950.09	17	47.5	26.5698	0.8455	9.8527	6.977	0.6867
WT F 206.czi		WTF	1279.4	951.44	32.75	79.5	34.2419	0.852	12.6023	9.4134	0.6178
WT F 206.czi		WTF	1593.6	949.82	29.5	75.5	34.6321	0.791	12.5338	8.9483	0.6086
WT F 206.czi		WTF	776.76	950.62	20.75	83.25	34.8898	0.8594	12.9376	8.0498	0.7777
WT F 206.czi		WTF	843.17	951.75	37.75	122.5	43.0015	0.8325	15.358	11.6605	0.5916
WT F 206.czi		WTF	883.1	952.14	36.25	143.75	47.8332	0.7895	18.0471	11.0658	0.795
WT F 206.czi		WTF	967.62	952.01	32.25	79.5	34.8164	0.8242	12.9813	7.4652	0.8173
WT F 206.czi		WTF	1059.6	951.94	27.5	119.75	40.7944	0.9042	13.6076	11.684	0.5072
WT F 206.czi		WTF	1083.7	951.93	26.25	77.5	33.8494	0.85	12.0218	8.6357	0.6911
WT F 206.czi		WTF	1228.1	951.89	22.25	61.25	29.5231	0.8831	10.2484	8.6196	0.5627
WT F 206.czi		WTF	1424.4	953.16	17.75	96.5	37.4202	0.866	13.6198	9.4073	0.7171
WT F 206.czi		WTF	1496.3	952.41	18.25	81.25	40.3352	0.6276	16.6697	7.9187	0.8876
WT F 206.czi		WTF	1506.1	955.57	30	151	47.2382	0.8504	17.9488	11.2215	0.7417
WT F 206.czi		WTF	1546.5	952.15	25.75	87.5	38.9861	0.7234	13.8253	10.0583	0.7166
WT F 206.czi		WTF	736.21	949.17	22.75	202	53.1699	0.8979	18.6775	14.9336	0.4309
WT F 206.czi		WTF	933.69	956.07	39.5	114.5	40.9308	0.8588	14.4178	11.5502	0.477
WT F 206.czi		WTF	1131.1	952.66	26.25	91.25	37.8893	0.7987	13.5139	10.9453	0.5245
WT F 206.czi		WTF	1323.8	952.2	18	71.75	31.981	0.8816	10.9718	8.6964	0.5009
WT F 206.czi		WTF	1372.2	952.82	30	80.25	34.8163	0.8319	12.0576	9.2141	0.6216
WT F 206.czi		WTF	1390.5	952.53	14.75	50.75	26.8754	0.8829	9.2009	7.1918	0.6173
WT F 206.czi		WTF	861.39	954.5	45.25	147.5	51.5895	0.6964	18.1319	12.6007	0.6581
WT F 206.czi		WTF	1162.5	953.74	24.75	64.5	33.0284	0.743	13.2256	7.2077	0.8338
WT F 206.czi		WTF	1380.5	958.07	76.25	154	49.6372	0.7854	16.231	13.885	0.5959
WT F 206.czi		WTF	1298.6	953.36	12	35.25	23.847	0.7789	8.8602	5.4983	0.7527
WT F 206.czi		WTF	1007.6	954.14	38.25	147	46.2104	0.8651	16.7782	11.9813	0.6854
WT F 206.czi		WTF	1149.6	954.41	33.75	92	37.3767	0.8276	13.1274	9.9613	0.5875
WT F 206.czi		WTF	1214.3	956.19	31.5	110.75	44.9347	0.6893	17.9261	10.5847	0.8419
WT F 206.czi		WTF	1336.5	954.57	32.5	89.25	35.6878	0.8806	12.6776	9.9813	0.5427
WT F 206.czi		WTF	1360.5	954.1	38	95.5	39.9075	0.7535	13.8305	9.6471	0.7846
WT F 206.czi		WTF	1478.6	954.93	42.25	180	51.0839	0.8668	17.8453	13.2089	0.5574
WT F 206.czi		WTF	768.53	953.92	27.25	79.5	36.9075	0.7334	13.7561	9.4878	0.6317
WT F 206.czi		WTF	1349.2	955.3	31.25	84.5	35.4554	0.8447	11.8397	10.1956	0.2395
WT F 206.czi		WTF	1462	955.37	35.5	151	46.8053	0.8662	17.4508	11.683	0.7128
WT F 206.czi		WTF	757.97	956.07	47.25	110	41.9064	0.7871	15.9898	10.7407	0.7314
WT F 206.czi		WTF	818	956.64	24.25	98.75	38.2329	0.8489	14.3056	9.3949	0.6961
WT F 206.czi		WTF	951.44	956.71	28.75	109.25	43.4352	0.7277	16.6179	9.0733	0.8619
WT F 206.czi		WTF	998.65	958.61	42.75	134.75	48.4989	0.7199	17.1708	9.7524	0.8385
WT F 206.czi		WTF	1180.5	955.7	29.5	96	37.1814	0.8726	12.9116	10.3709	0.5314
WT F 206.czi		WTF	1315.9	955.34	22.25	55.5	28.4982	0.8587	9.9885	7.5512	0.526
WT F 206.czi		WTF	1572.9	956.21	23.25	115.75	42.5508	0.8034	16.9142	9.6747	0.8186
WT F 206.czi		WTF	1095.9	957.07	30.25	97.5	41.0248	0.728	14.8588	9.0872	0.8495
WT F 206.czi		WTF	1120	957.11	32.25	76.5	33.0201	0.8817	11.6856	9.3643	0.6273
WT F 206.czi		WTF	1257.2	956.97	30.75	82	36.3335	0.7806	13.027	8.9931	0.6457
WT F 206.czi		WTF	1306.6	955.76	25	60.75	29.7856	0.8605	10.5961	8.3495	0.6024
WT F 206.czi		WTF	1596.2	956.93	21.75	72	35.0554	0.7363	12.7227	8.1741	0.8341
WT F 206.czi		WTF	1155.5	956.75	9.5	29.75	23.1795	0.6958	9.408	4.9834	0.8577
WT F 206.czi		WTF	1238.3	956.81	15.25	57.25	29.277	0.8393	10.4745	7.9915	0.6579
WT F 206.czi		WTF	1247.9	955.96	20.25	49	28.556	0.7551	11.6911	5.7679	0.8794
WT F 206.czi		WTF	851.55	959.44	48.25	171.75	52.8733	0.772	20.7284	13.9875	0.7019
WT F 206.czi		WTF	1265.4	958.26	34	94	38.5641	0.7943	14.8359	8.8809	0.727
WT F 206.czi		WTF	1436.7	957.95	27.5	104	39.4394	0.8402	15.5659	8.9443	0.7948
WT F 206.czi		WTF	787.49	958.44	41.25	158.75	49.3325	0.8197	18.3689	12.6932	0.67
WT F 206.czi		WTF	944.44	957.93	32.25	87	39.001	0.7187	15.7877	7.8272	0.8578
WT F 206.czi		WTF	1029.9	957.53	32.75	129.75	43.9121	0.8456	15.9254	12.3661	0.5225
WT F 206.czi		WTF	1221.7	957.14	15.5	54	26.7226	0.9503	8.92	8.0138	0.3922
WT F 206.czi		WTF	1286.4	958.78	25.25	70	32.4297	0.8364	11.3918	9.1447	0.4586
WT F 206.czi		WTF	1583	959.37	37.25	110.75	42.289	0.7782	16.4925	11.0617	0.6521
WT F 206.czi		WTF	740.99	958.85	27.25	79.25	35.5876	0.7863	13.5362	8.809	0.7882
WT F 206.czi		WTF	891.15	959.99	21.25	118.75	44.6653	0.748	18.6037	9.7843	0.8371
WT F 206.czi		WTF	1406.7	958.26	33.75	113	39.4095	0.9143	13.2618	11.2915	0.4487
WT F 206.czi		WTF	1618.9	956.08	32.5	244.75	58.4001	0.9018	19.521	16.6655	0.5609
WT F 206.czi		WTF	970.73	958.66	31	68.75	32.9426	0.7961	12.3138	7.1731	0.7994
WT F 206.czi		WTF	1040.7	959.96	33.5	118.5	41.9649	0.8456	14.7368	11.4253	0.4966
WT F 206.czi		WTF	1108.8	958.1	32.75	96.25	38.273	0.8257	14.8428	9.0359	0.7962
WT F 206.czi		WTF	1273.8	958.84	23.25	68	31.7899	0.8455	11.2334	9.0512	0.6085
WT F 206.czi		WTF	1521.3	960.63	36	172.25	48.663	0.9141	17.4338	13.4061	0.5537
WT F 206.czi		WTF	981.44	961.08	34.75	91.25	37.8649	0.7998	13.7413	9.7174	0.7262
WT F 206.czi		WTF	836.24	961.62	30.5	107	39.4553	0.8637	13.3755	11.2259	0.4194
WT F 206.czi		WTF	1051.9	959.3	16	93.25	36.0521	0.9016	13.8999	9.7506	0.6976
WT F 206.czi		WTF	1083.1	960.14	32.5	79.25	33.6162	0.8813	11.3033	9.1232	0.5903
WT F 206.czi		WTF	1199.3	960.06	34	115.25	42.6179	0.7974	15.4907	11.2228	0.6664
WT F 206.czi		WTF	1548.7	960.65	27.75	136	45.9182	0.8105	18.0451	10.1535	0.819
WT F 206.czi		WTF	799.05	959.82	26.25	168.5	50.97	0.815	19.9227	12.349	0.748
WT F 206.czi		WTF	1296.2	960.26	28	77.5	33.9757	0.8437	12.823	8.8447	0.6259
WT F 206.czi		WTF	1393.6	960.01	32.75	101.5	38.0524	0.8809	13.5232	9.8227	0.7259
WT F 206.czi		WTF	1449.7	960.56	33	127	42.8938	0.8674	15.0181	11.9541	0.5068
WT F 206.czi		WTF	748.99	962.45	31.75	102.75	38.0942	0.8898	13.4817	9.6552	0.6497
WT F 206.czi		WTF	961.57	962.12	18	98	39.0619	0.8071	14.6799	10.572	0.6962
WT F 206.czi		WTF	1142	960.62	32.75	100.25	37.5191	0.8949	13.426	10.4364	0.5709
WT F 206.czi		WTF	1329.3	960.94	36.25	91.75	36.2363	0.8781	13.0948	9.5845	0.5288
WT F 206.czi		WTF	991.16	960.99	22.5	76.25	35.9251	0.7424	14.1114	8.6467	0.8006
WT F 206.czi		WTF	1130.6	961.2	23.5	71.75	33.1317	0.8214	12.0559	8.9815	0.6623
WT F 206.czi		WTF	1160.4	962.35	32.25	89	35.9391	0.8659	12.3992	10.364	0.4696
WT F 206.czi		WTF	1342.1	960.55	16.5	44	26.3354	0.7972	9.1512	6.5997	0.5186
WT F 206.czi		WTF	1368.6	961.67	29	69.25	31.3136	0.8875	11.0635	7.981	0.6853
WT F 206.czi		WTF	1535.2	962.09	44	130	42.864	0.8891	15.0105	11.8512	0.5328
WT F 206.czi		WTF	772.05	961.64	16.75	93	37.8946	0.8138	13.9698	8.591	0.8016
WT F 206.czi		WTF	1018	960.41	30	105	39.5054	0.8454	13.8657	10.9546	0.5452
WT F 206.czi		WTF	1171.1	961.85	30	106.5	38.135	0.9203	13.5482	11.1439	0.5283
WT F 206.czi		WTF	1318.9	961.68	24.75	53	28.0069	0.8491	9.8294	7.2798	0.6762
WT F 206.czi		WTF	1417	962.42	33	113.75	40.6935	0.8632	14.5344	10.5713	0.6353
WT F 206.czi		WTF	940.19	966.53	35.5	125.25	44.8989	0.7808	16.0726	12.0454	0.6822
WT F 206.czi		WTF	1067.2	963.18	23.5	71.25	33.2103	0.8118	12.3645	8.2683	0.7276
WT F 206.czi		WTF	1188.8	961.48	29.5	86.75	35.8842	0.8466	12.8895	9.8599	0.5704
WT F 206.czi		WTF	1228.6	962.82	33.75	101.25	37.4663	0.9064	12.8724	10.7396	0.5018
WT F 206.czi		WTF	1248.4	963.39	46.75	99.25	38.5487	0.8393	14.8149	10.1496	0.7152
WT F 206.czi		WTF	1303.8	963.15	23.75	52.75	28.174	0.8351	10.2125	7.8828	0.5562
WT F 206.czi		WTF	1358.4	961.84	26.25	64	30.8726	0.8438	11.5524	7.138	0.7736
WT F 206.czi		WTF	725.78	959.21	34.75	207.5	54.0893	0.8913	19.2427	14.725	0.6013
WT F 206.czi		WTF	900.65	964.29	34.5	165.25	48.726	0.8746	17.8868	11.8932	0.7144
WT F 206.czi		WTF	911.99	964.96	44.5	143.5	50.2021	0.7155	18.2751	10.7648	0.8299
WT F 206.czi		WTF	1465.1	965	31.25	134.25	46.9883	0.7641	17.1052	10.2497	0.8447
WT F 206.czi		WTF	1312.1	964.69	21.75	64.75	31.4972	0.8202	12.1068	7.1466	0.8251
WT F 206.czi		WTF	1496.7	963.44	22.25	136.75	46.2878	0.8021	16.8145	13.1405	0.5206
WT F 206.czi		WTF	1604.5	963.16	36	111.75	39.3763	0.9057	13.7392	10.8424	0.523
WT F 206.czi		WTF	871.36	964.56	38.5	129.75	43.3225	0.8687	14.4614	12.6541	0.488
WT F 206.czi		WTF	924.11	965.01	58.75	201	55.8412	0.81	20.3162	14.9018	0.6587
WT F 206.czi		WTF	1094.5	963.98	27	62	31.0373	0.8088	11.7441	8.1297	0.7165
WT F 206.czi		WTF	1591.6	966.45	23.25	121	43.5561	0.8015	16.624	10.7187	0.7611
WT F 206.czi		WTF	973.72	966.24	28	94.25	40.654	0.7166	14.2749	10.5178	0.687
WT F 206.czi		WTF	1059.4	964.76	22	86.75	35.7245	0.8542	12.2813	9.9093	0.6357
WT F 206.czi		WTF	1179.4	964.55	10.75	34	21.8259	0.8969	7.9471	5.9043	0.5372
WT F 206.czi		WTF	1208.1	963.96	31.25	79.25	34.921	0.8167	12.1917	10.0982	0.5513
WT F 206.czi		WTF	1277.7	964.9	20	84.5	38.922	0.7009	14.7863	8.2762	0.8621
WT F 206.czi		WTF	1561.8	963.76	41.5	176.5	50.7981	0.8595	19.036	13.8837	0.6015
WT F 206.czi		WTF	882.93	965.81	17.5	104.25	39.5899	0.8358	15.4131	10.2312	0.7203
WT F 206.czi		WTF	807.68	967.2	31.75	166.75	53.6367	0.7284	19.6569	10.8339	0.8456
WT F 206.czi		WTF	760.71	966.73	38	118.75	41.2378	0.8775	14.3084	11.9148	0.4274
WT F 206.czi		WTF	827.06	964.87	27.25	100.5	39.9214	0.7924	14.5187	10.8204	0.5938
WT F 206.czi		WTF	1105.8	965.68	15	55.5	29.4807	0.8025	11.3534	6.5864	0.8217
WT F 206.czi		WTF	1113.1	967.74	29	63.75	33.618	0.7088	13.0486	6.8867	0.8413
WT F 206.czi		WTF	1399.3	966.05	23	77	33.0363	0.8866	11.3107	8.4853	0.67
WT F 206.czi		WTF	1440.4	967.24	32.75	89	35.3071	0.8972	12.5122	10.3077	0.5528
WT F 206.czi		WTF	1119.8	966.25	26	56	29.3496	0.8169	11.0647	6.71	0.7477
WT F 206.czi		WTF	1219.3	966.2	11.75	41.5	25.0717	0.8296	9.4496	5.8569	0.7537
WT F 206.czi		WTF	1237.8	966.43	28.5	91.5	36.7249	0.8525	13.1237	10.3697	0.3896
WT F 206.czi		WTF	1337.2	965.35	14.75	41.75	24.5706	0.869	8.6013	6.364	0.4785
WT F 206.czi		WTF	1348.3	966.9	36	96.75	38.1475	0.8355	13.4373	10.6414	0.6098
WT F 206.czi		WTF	1485.8	967.4	40.5	179.25	53.1722	0.7967	19.0311	13.6324	0.5671
WT F 206.czi		WTF	1088.6	968.66	24.25	65	31.881	0.8036	13.2722	7.274	0.8351
WT F 206.czi		WTF	1292.2	965.91	9.5	43.5	25.9474	0.8119	10.054	5.1854	0.8199
WT F 206.czi		WTF	1577.1	967.8	27.5	131.75	45.7473	0.7911	17.2872	11.7061	0.7514
WT F 206.czi		WTF	712.02	964.19	24.25	230	57.7289	0.8673	19.0129	17.3199	0.1991
WT F 206.czi		WTF	1073.5	968.07	24.5	72.25	33.5557	0.8063	12.9656	7.7309	0.8148
WT F 206.czi		WTF	1322.9	967.16	23.25	52	28.8471	0.7853	11.2932	7.2688	0.7171
WT F 206.czi		WTF	779.53	969.22	40.25	134	49.8829	0.6767	17.4215	11.6653	0.7116
WT F 206.czi		WTF	1126	967.44	17.5	41.75	25.0141	0.8385	8.8812	7.1382	0.6041
WT F 206.czi		WTF	1152.2	968.25	31.25	86.25	36.7982	0.8004	14.2482	9.182	0.7675
WT F 206.czi		WTF	1356.3	967.66	15.75	41.75	26.5687	0.7432	9.943	6.1887	0.7448
WT F 206.czi		WTF	739.75	970.64	34.75	139.5	46.3774	0.815	18.2154	12.0113	0.7431
WT F 206.czi		WTF	816.39	968.83	22	100.25	41.8291	0.72	17.4403	9.4955	0.8356
WT F 206.czi		WTF	989.32	969.8	28	120.75	43.8493	0.7892	17.4533	11.0873	0.748
WT F 206.czi		WTF	1016.8	968.95	14	54.25	28.9462	0.8136	10.0807	7.6942	0.6408
WT F 206.czi		WTF	1026.6	968.8	33.75	109.5	41.9679	0.7812	16.7216	9.8588	0.7683
WT F 206.czi		WTF	1185.4	968.25	22.25	42.5	24.9009	0.8613	8.9147	6.9607	0.5396
WT F 206.czi		WTF	1256.3	970.15	38.75	109.25	41.6262	0.7923	15.9356	10.5151	0.782
WT F 206.czi		WTF	1366.5	967.35	9.25	31.25	23.0634	0.7383	9.1941	4.0544	0.9048
WT F 206.czi		WTF	1386.2	969.95	47.75	139.25	43.6316	0.9192	14.5116	12.9293	0.2718
WT F 206.czi		WTF	1424	965.87	13	57.75	33.4237	0.6496	13.4872	6.218	0.9059
WT F 206.czi		WTF	1473.1	971.22	37	172	51.6748	0.8094	17.8915	13.7986	0.6019
WT F 206.czi		WTF	845.19	969.06	29.5	110.25	40.7502	0.8343	14.2724	9.4281	0.6698
WT F 206.czi		WTF	1081	969.26	27.5	56	28.0342	0.8954	9.5498	7.5873	0.5881
WT F 206.czi		WTF	1430.1	968.56	31.5	103	40.3645	0.7944	15.0691	9.3536	0.7854
WT F 206.czi		WTF	1043.5	969.27	28.75	118	41.9863	0.8412	15.6618	10.1341	0.7337
WT F 206.czi		WTF	1136	970.2	27.25	77.75	35.3892	0.7801	13.5394	7.6668	0.8588
WT F 206.czi		WTF	1144.5	970.84	32.5	88	36.6027	0.8254	13.6581	8.9455	0.6576
WT F 206.czi		WTF	1407.7	969.9	28.25	88.5	35.4426	0.8853	12.6791	9.5	0.5638
WT F 206.czi		WTF	1612.3	969.26	22	67.25	30.9166	0.8841	10.4114	9.3234	0.2569
WT F 206.czi		WTF	860.9	970.54	45.25	159.5	47.6289	0.8835	17.0769	13.6341	0.4335
WT F 206.czi		WTF	1007.8	970.94	29.5	166.25	49.201	0.863	17.2392	13.0524	0.6332
WT F 206.czi		WTF	1264.7	969.4	21	74.75	34.1329	0.8063	12.9187	8.3654	0.7719
WT F 206.czi		WTF	1375.6	971.21	24	97	37.2726	0.8774	13.2511	9.6654	0.6932
WT F 206.czi		WTF	1621.7	967.32	19	90.25	43.7758	0.5918	18.8563	8.0001	0.9091
WT F 206.czi		WTF	1287.4	970.02	24.5	65.75	30.957	0.8622	11.3422	6.9039	0.7715
WT F 206.czi		WTF	730.86	970.96	27.5	67.5	31.0963	0.8772	11.1192	8.1531	0.6396
WT F 206.czi		WTF	1179.4	972.22	18.5	60	31.1972	0.7747	12.7212	7.3818	0.8217
WT F 206.czi		WTF	1197.9	971.26	30.25	93.25	36.4768	0.8807	12.3794	10.4626	0.5176
WT F 206.czi		WTF	1305.1	972.04	43.75	120.75	42.6423	0.8345	15.0923	11.6621	0.5765
WT F 206.czi		WTF	1332.9	972.33	24	69	32.0929	0.8419	12.4448	7.6073	0.8152
WT F 206.czi		WTF	1097.5	970.56	10.25	29.25	23.0104	0.6942	8.0313	6.0261	0.6813
WT F 206.czi		WTF	1102.9	972.56	16.75	63.25	33.1628	0.7227	13.4964	6.9934	0.8671
WT F 206.czi		WTF	1213.2	971.09	23	53.75	28.3453	0.8407	9.6863	7.8154	0.5174
WT F 206.czi		WTF	791.4	971.7	27.25	135.5	44.5245	0.8589	15.0894	12.5619	0.3964
WT F 206.czi		WTF	957.5	970.75	23.25	123.5	46.3985	0.7209	17.4953	10.1927	0.8059
WT F 206.czi		WTF	1223.3	972.73	22.75	92	36.0571	0.8892	13.6833	9.2151	0.7142
WT F 206.czi		WTF	1450	969.89	14	76.5	36.2938	0.7298	14.8198	7.2422	0.8963
WT F 206.czi		WTF	1597.2	974.53	27.5	144.75	48.5028	0.7732	19.0178	11.6607	0.795
WT F 206.czi		WTF	723.8	973.04	26	69.25	33.6198	0.7699	13.252	7.8273	0.7851
WT F 206.czi		WTF	1159.6	973.31	37.75	95.25	37.3617	0.8575	13.715	9.5823	0.6784
WT F 206.czi		WTF	1169.6	972.03	29	84.5	36.1002	0.8148	13.004	9.8941	0.6262
WT F 206.czi		WTF	1527	972.84	34	148	46.8507	0.8473	16.4563	12.4032	0.493
WT F 206.czi		WTF	1552	972.27	38.25	128.25	42.6754	0.8849	15.2875	11.5312	0.6142
WT F 206.czi		WTF	751.73	974.67	43.5	152.25	47.5959	0.8446	17.4803	13.4525	0.5192
WT F 206.czi		WTF	829.8	973.52	34.25	83	37.6159	0.7371	15.3614	8.7838	0.8449
WT F 206.czi		WTF	1129.2	973.73	29	60.5	29.9395	0.8482	10.624	8.1949	0.5586
WT F 206.czi		WTF	1341.7	973.31	35	85.5	35.077	0.8732	12.1264	9.8387	0.4601
WT F 206.czi		WTF	1364.6	972.35	25.75	59.75	30.7531	0.7939	11.2644	7.6115	0.7503
WT F 206.czi		WTF	1539.4	972.09	31.5	91.5	36.4681	0.8646	13.3987	8.9453	0.7757
WT F 206.czi		WTF	1627.8	969.7	28.75	121.75	52.014	0.5655	21.446	7.3059	0.9517
WT F 206.czi		WTF	1205.8	973.44	22	53	26.9033	0.9202	9.3592	7.0104	0.6484
WT F 206.czi		WTF	1247.8	974.58	35.5	104.25	42.0768	0.7399	16.3768	9.0641	0.8638
WT F 206.czi		WTF	1277.6	972.3	23.75	56.5	29.0924	0.8389	10.8187	7.7031	0.6991
WT F 206.czi		WTF	1317.3	972.58	18	55	27.9301	0.886	10.3997	7.2834	0.692
WT F 206.czi		WTF	1054.4	975.17	39.5	113.25	42.9625	0.771	16.8908	9.7022	0.8341
WT F 206.czi		WTF	1189.4	973.43	17.75	53.5	28.8372	0.8085	10.122	7.8878	0.6341
WT F 206.czi		WTF	1326.5	977.15	42.25	105.25	41.1047	0.7828	14.8465	10.1198	0.742
WT F 206.czi		WTF	1513.2	972.66	35.75	211.75	58.6205	0.7743	20.9848	13.3707	0.7362
WT F 206.czi		WTF	840.15	975.53	21.75	78	35.629	0.7721	14.1715	7.1883	0.8746
WT F 206.czi		WTF	1094	976.63	16.75	74.5	32.3161	0.8965	11.4336	8.721	0.3694
WT F 206.czi		WTF	1419.2	974.76	29.75	98	38.0572	0.8503	13.7061	10.3596	0.6856
WT F 206.czi		WTF	1502.8	974.76	35.5	142.75	52.076	0.6615	20.3062	12.3654	0.8032
WT F 206.czi		WTF	712.99	976.03	21.5	83.5	36.1754	0.8018	12.827	10.1077	0.5714
WT F 206.czi		WTF	775.13	976.24	24.25	73	33.8458	0.8008	12.9332	8.9321	0.7058
WT F 206.czi		WTF	951.85	978.06	50.5	163.5	52.7588	0.7381	20.3178	10.707	0.8499
WT F 206.czi		WTF	1269.5	975.7	32.75	79.5	34.6955	0.8299	12.1454	9.6899	0.4982
WT F 206.czi		WTF	1295	974.14	14.5	59.5	29.0395	0.8866	11.2668	6.8377	0.7766
WT F 206.czi		WTF	1354.9	974.83	14	51.75	27.1415	0.8828	9.5878	7.4086	0.582
WT F 206.czi		WTF	1433.6	976.6	26.5	69.5	35.3415	0.6992	12.2351	9.4464	0.7407
WT F 206.czi		WTF	767.26	974.2	12.5	67.25	32.0536	0.8225	11.9134	8.9065	0.6599
WT F 206.czi		WTF	1064.3	975.18	30.5	102.75	37.8545	0.9011	12.9485	11.1943	0.3311
WT F 206.czi		WTF	1119.9	976.31	32.75	94	36.8475	0.87	12.3093	10.4079	0.5465
WT F 206.czi		WTF	1234.7	974.09	20	66	32.2986	0.795	11.8296	7.6625	0.7984
WT F 206.czi		WTF	1283.1	974.77	16	27	19.8599	0.8602	6.9353	5.4934	0.5939
WT F 206.czi		WTF	877.51	974.54	14.5	88.5	37.9613	0.7717	13.6277	10.1352	0.4371
WT F 206.czi		WTF	970.89	977.31	60.75	199.5	58.3013	0.7376	20.2512	15.5504	0.3941
WT F 206.czi		WTF	1032	975.61	33.75	103.25	38.5322	0.8739	14.0553	10.0609	0.6974
WT F 206.czi		WTF	1561.9	976.93	39	117.5	42.2585	0.8268	15.9317	10.0648	0.7728
WT F 206.czi		WTF	1605.5	977.58	28	80.5	36.8891	0.7434	14.2496	7.9379	0.8537
WT F 206.czi		WTF	937.2	977.13	41.25	145.75	46.018	0.8649	15.6749	13.2672	0.4019
WT F 206.czi		WTF	1084.3	976.2	10	42.5	24.3202	0.903	8.5213	7.0754	0.3988
WT F 206.czi		WTF	1635.9	973.89	22.25	148.25	49.2412	0.7683	19.2068	10.1929	0.8065
WT F 206.czi		WTF	924.2	977.78	37.5	155.75	48.2133	0.842	18.0858	12.2636	0.6652
WT F 206.czi		WTF	1109	977.89	13.5	68.75	32.3977	0.8231	12.9314	7.3942	0.8011
WT F 206.czi		WTF	1396	976.1	34.25	110.75	40.1999	0.8612	14.9178	10.7133	0.7187
WT F 206.czi		WTF	1453.4	975.44	17.75	81.25	37.9175	0.7102	13.9972	8.4582	0.8386
WT F 206.czi		WTF	1544.2	978.63	30.5	70.75	33.5132	0.7916	12.6713	8.444	0.5481
WT F 206.czi		WTF	904.54	976.8	32.5	159	50.686	0.7777	18.4021	13.8897	0.6078
WT F 206.czi		WTF	1075.6	977.61	30.5	87.75	36.6024	0.8231	12.6793	9.9147	0.6341
WT F 206.czi		WTF	996.16	978.61	37.5	158.75	49.0159	0.8303	18.658	11.332	0.7601
WT F 206.czi		WTF	1405.8	977.8	11.5	34	22.5067	0.8435	8.1073	5.3878	0.7054
WT F 206.czi		WTF	817.11	978.56	29.75	122.5	45.1807	0.7541	15.9259	11.8845	0.7228
WT F 206.czi		WTF	1440.2	980.11	26.75	93.5	38.5935	0.7888	14.8945	7.6098	0.8672
WT F 206.czi		WTF	1578.7	979.12	43.5	220.5	59.9342	0.7714	20.6279	15.5454	0.6122
WT F 206.czi		WTF	1211.9	979.56	23.25	75.25	32.0666	0.9196	11.4817	8.6291	0.639
WT F 206.czi		WTF	1361.7	980.53	24.5	64.25	31.8478	0.796	12.5189	7.2731	0.8187
WT F 206.czi		WTF	1367.9	978.35	12.5	31.25	23.0376	0.7399	9.2014	5.187	0.8542
WT F 206.czi		WTF	1615.4	979.47	32.5	84.75	34.3088	0.9048	11.7393	9.4443	0.5707
WT F 206.czi		WTF	1626.4	980.79	25.25	69.75	33.6619	0.7735	11.3648	9.3337	0.5648
WT F 206.czi		WTF	1046.6	980.19	37.25	83.5	34.9438	0.8593	13.2233	8.5	0.7391
WT F 206.czi		WTF	826.98	979.72	22.25	52.5	28.5723	0.8081	10.6804	7.6007	0.6902
WT F 206.czi		WTF	982.68	980.58	37.25	153.5	49.1247	0.7993	16.7415	13.6119	0.5129
WT F 206.czi		WTF	1039	980.2	20.25	62.5	31.2488	0.8043	11.7451	7.4957	0.807
WT F 206.czi		WTF	1288.1	979.88	26.5	57	28.0521	0.9102	9.5679	7.9755	0.5156
WT F 206.czi		WTF	1302	980.3	24.25	65.5	32.1094	0.7983	12.4633	7.5604	0.7995
WT F 206.czi		WTF	1314.9	979.98	28.75	96	37.6789	0.8497	13.2842	10.0809	0.6971
WT F 206.czi		WTF	1411.1	979.11	14.25	47.25	29.0091	0.7056	10.8387	7.5483	0.7357
WT F 206.czi		WTF	705.09	978.11	20	102.75	45.6126	0.6206	19.6038	8.1838	0.9327
WT F 206.czi		WTF	852.24	980.46	37.5	142.25	45.4166	0.8666	16.99	11.7851	0.6293
WT F 206.czi		WTF	871.87	979.43	12.25	59.5	33.9161	0.65	13.0309	8.2301	0.7318
WT F 206.czi		WTF	888.52	978.71	34.75	207.5	54.3457	0.8829	19.1669	14.0636	0.6344
WT F 206.czi		WTF	1020.5	980.65	29.25	130	43.3968	0.8674	15.2428	11.2862	0.6695
WT F 206.czi		WTF	1171.3	979.65	13.75	31.75	22.8838	0.7619	8.3133	5.7979	0.6297
WT F 206.czi		WTF	1178.7	980.46	28	68.25	31.2523	0.8781	11.2455	8.4506	0.6432
WT F 206.czi		WTF	1240.9	979.17	21.25	47.75	28.6574	0.7306	11.9248	6.2783	0.8659
WT F 206.czi		WTF	1568	982.44	16.25	61.75	31.5611	0.779	10.9318	9.0655	0.4098
WT F 206.czi		WTF	695.73	975.86	18.25	163	48.3774	0.8752	17.1268	12.8275	0.6148
WT F 206.czi		WTF	862.55	982.51	20.75	102.5	42.9327	0.6988	18.1963	9.3043	0.84
WT F 206.czi		WTF	1278.4	980.19	18.25	48.25	26.3488	0.8733	10.0741	6.3357	0.77
WT F 206.czi		WTF	1497.2	982.63	14.75	119.25	44.868	0.7444	17.6474	9.8532	0.8475
WT F 206.czi		WTF	835.67	981.57	12.25	44	24.4185	0.9273	8.8898	6.6566	0.644
WT F 206.czi		WTF	1133.1	980.46	17.75	55.25	30.6201	0.7405	10.428	8.1155	0.55
WT F 206.czi		WTF	1142.6	980.79	30	92.25	36.0871	0.8902	13.0289	9.5142	0.5673
WT F 206.czi		WTF	1164.9	981.05	25.25	55.5	28.0422	0.8869	10.0507	7.8773	0.5924
WT F 206.czi		WTF	1188.5	980.73	28.75	66.5	32.9322	0.7705	10.987	9.6937	0.4122
WT F 206.czi		WTF	1229.3	980.83	30	69.25	31.6505	0.8687	11.6107	8.8381	0.6035
WT F 206.czi		WTF	1346.5	981.86	29.5	97.25	38.5457	0.8225	15.0782	10.378	0.7131
WT F 206.czi		WTF	1372.1	981	18.5	40.5	25.5568	0.7792	9.3318	5.8715	0.7769
WT F 206.czi		WTF	1486.3	982	41.75	186.75	53.5319	0.8189	19.1717	14.8465	0.5414
WT F 206.czi		WTF	724.4	983.47	45.25	128.25	50.2468	0.6383	18.3771	12.1536	0.8312
WT F 206.czi		WTF	761.71	982.68	33.75	117.5	41.4694	0.8586	15.1808	11.1882	0.6879
WT F 206.czi		WTF	1261.6	982.3	29.25	115.25	40.9705	0.8628	14.6287	9.924	0.6943
WT F 206.czi		WTF	1378.5	982.29	27	79.75	36.9411	0.7344	14.9289	7.2305	0.8859
WT F 206.czi		WTF	1460.1	980.6	35	142.5	46.8355	0.8163	16.8815	11.3371	0.7698
WT F 206.czi		WTF	734.97	981.92	31.25	107.25	41.9799	0.7648	15.293	10.5452	0.6572
WT F 206.czi		WTF	913.49	981.09	18	64.5	32.6364	0.761	12.1394	7.7782	0.6708
WT F 206.czi		WTF	1153.5	982.48	34.25	114.75	43.6437	0.757	14.7627	11.6853	0.6373
WT F 206.czi		WTF	1446.6	984.34	17.5	89.25	36.6715	0.834	12.8325	9.5505	0.6178
WT F 206.czi		WTF	1528.9	984.48	32.25	133.75	47.9195	0.7319	16.5092	13.3042	0.4719
WT F 206.czi		WTF	798.64	982.22	39.75	226.25	57.004	0.875	19.8374	16.0653	0.6031
WT F 206.czi		WTF	1195.9	984.18	39	98.25	40.2038	0.7638	14.7527	10.1324	0.7152
WT F 206.czi		WTF	1203.5	983.83	23.25	73.25	35.4513	0.7324	13.7912	7.511	0.8608
WT F 206.czi		WTF	783.51	984.37	38.75	134.75	43.3261	0.9021	14.7742	12	0.5042
WT F 206.czi		WTF	1113.9	983.77	20	66.75	32.8789	0.7759	12.0712	7.7451	0.7679
WT F 206.czi		WTF	1220.6	983.75	27.5	92.25	37.3994	0.8288	14.1373	9.7389	0.7366
WT F 206.czi		WTF	1336.3	984.09	32	108.25	41.23	0.8002	14.1868	11.7799	0.526
WT F 206.czi		WTF	1356.5	985.28	29.25	87.5	38.3906	0.7461	15.2114	8.0139	0.8566
WT F 206.czi		WTF	1429.7	984.1	18	82.5	36.3887	0.7829	13.6362	7.9715	0.8253
WT F 206.czi		WTF	1538.3	985.81	27.5	90.5	36.2159	0.8671	13.7777	9.1965	0.7327
WT F 206.czi		WTF	1644.7	983.42	37.25	310	66.5287	0.8801	23.5714	17.9134	0.6632
WT F 206.czi		WTF	1002	986.75	42.5	157.5	53.2349	0.6984	20.5862	12.62	0.8263
WT F 206.czi		WTF	1085.8	982.93	10	62.25	30.6696	0.8316	11.5701	7.7482	0.7467
WT F 206.czi		WTF	1101.2	983.53	22.5	85.5	34.9549	0.8793	12.9684	9.9151	0.5402
WT F 206.czi		WTF	1128.3	984.87	23.75	69	33.0773	0.7925	12.3937	7.197	0.8168
WT F 206.czi		WTF	1420.3	984.16	29.75	68.75	31.6082	0.8647	10.9293	8.6584	0.5139
WT F 206.czi		WTF	683.07	979.5	20.75	167	50.0792	0.8368	17.3866	13.4886	0.5165
WT F 206.czi		WTF	771.36	986.26	29.25	108.5	38.4749	0.9211	13.3163	10.5886	0.5811
WT F 206.czi		WTF	1236.4	985.14	25.5	60.5	29.6212	0.8665	10.662	8.0249	0.6883
WT F 206.czi		WTF	1248	985.41	28.75	95	36.5565	0.8933	12.5375	10.7331	0.2852
WT F 206.czi		WTF	1295	984.78	27.25	59	28.649	0.9033	9.8866	8.3136	0.389
WT F 206.czi		WTF	1387.7	985.14	48.75	135.75	43.9195	0.8844	15.7926	12.7591	0.4506
WT F 206.czi		WTF	1399.9	985.11	24.5	89.75	35.2966	0.9053	12.2751	9.8269	0.509
WT F 206.czi		WTF	1064.1	985.29	21.75	85.75	35.5612	0.8521	13.1749	9.1773	0.5827
WT F 206.czi		WTF	1074.1	986.02	30	75.25	33.9192	0.8219	11.6618	9.4779	0.1986
WT F 206.czi		WTF	1550.5	985.75	36.25	115.5	40.8726	0.8688	15.2097	10.2834	0.6904
WT F 206.czi		WTF	946.32	986.84	37.5	103.25	39.9884	0.8114	15.5013	8.8994	0.8269
WT F 206.czi		WTF	1173	986.43	20.25	42	24.8701	0.8533	8.5075	6.9146	0.5937
WT F 206.czi		WTF	1413	984.98	12.25	32.75	21.9724	0.8524	7.5429	6.4316	0.4181
WT F 206.czi		WTF	1608.6	985.94	18.5	81	34.0568	0.8776	12.7982	9.2801	0.6144
WT F 206.czi		WTF	717.43	987.56	36	104.75	42.3688	0.7333	16.6447	8.7975	0.8675
WT F 206.czi		WTF	1030.6	986.57	33	94.75	35.9504	0.9213	12.1683	9.9533	0.4684
WT F 206.czi		WTF	1054.6	985.95	10.75	55.5	30.0404	0.7728	11.1371	7.0274	0.7725
WT F 206.czi		WTF	1270.6	985.68	13.5	51.75	28.0338	0.8275	10.1618	6.3249	0.7916
WT F 206.czi		WTF	1285.8	987.22	29.75	74	33.4115	0.833	12.2565	7.6018	0.8024
WT F 206.czi		WTF	1321.9	985.84	23.5	64.5	33.8377	0.7079	14.321	6.7016	0.8825
WT F 206.czi		WTF	752.06	986.62	27.25	124	44.6448	0.7818	17.8981	10.0324	0.8393
WT F 206.czi		WTF	965.03	987.43	31.5	122.25	44.8857	0.7625	15.6003	12.2743	0.6238
WT F 206.czi		WTF	1185.3	987.3	13	46.5	26.6239	0.8244	9.743	5.6428	0.8128
WT F 206.czi		WTF	1473.6	986.79	37.5	193.5	52.2447	0.8909	18.2263	14.1741	0.609
WT F 206.czi		WTF	693.84	987.48	22.5	58.75	30.8889	0.7738	12.0235	6.8941	0.8217
WT F 206.czi		WTF	848.12	989.12	27	125.5	49.2182	0.651	19.5147	10.9754	0.8695
WT F 206.czi		WTF	1276.9	987.12	22.75	44.75	26.8677	0.779	8.7333	7.9125	0.3375
WT F 206.czi		WTF	1514.1	986.94	33.25	178.25	53.8975	0.7711	20.398	11.2912	0.8344
WT F 206.czi		WTF	673.7	984.45	13	143.25	47.1171	0.8109	17.9087	10.3403	0.8337
WT F 206.czi		WTF	813.89	988.2	39	149	45.7242	0.8956	16.3257	11.5263	0.7045
WT F 206.czi		WTF	872.56	988.93	29.5	96.25	41.0272	0.7186	14.2569	10.5666	0.7433
WT F 206.czi		WTF	898.07	986.45	16.25	93.75	36.7066	0.8744	13.2118	9.8995	0.4861
WT F 206.czi		WTF	911.99	989.88	31.5	101.5	39.7201	0.8085	14.0841	11.0325	0.6496
WT F 206.czi		WTF	936.77	989.97	35.75	135.75	44.4027	0.8652	15.6246	12.3592	0.36
WT F 206.czi		WTF	1011.8	987.45	31.75	115.75	43.8427	0.7567	17.4657	10.5095	0.78
WT F 206.czi		WTF	1302.8	987.7	14.5	48.25	27.5589	0.7983	10.4687	6.8132	0.7464
WT F 206.czi		WTF	1368	987.9	13	64.75	30.6316	0.8672	10.9444	8.1905	0.6554
WT F 206.czi		WTF	1407.5	988.42	12	41.25	24.1122	0.8916	8.5689	6.4606	0.6214
WT F 206.czi		WTF	685.74	991.8	45	92.75	38.2115	0.7982	14.6667	8.3722	0.8052
WT F 206.czi		WTF	700.79	989.42	24.25	71	34.037	0.7701	12.2456	8.7046	0.753
WT F 206.czi		WTF	828.42	989.29	58.5	137.25	44.4671	0.8723	15.1774	12.2984	0.5721
WT F 206.czi		WTF	1118.5	989.99	32.75	104.5	40.8393	0.7874	16.0772	9.0727	0.8229
WT F 206.czi		WTF	1463.8	987.83	11.25	41.5	25.6417	0.7932	8.7849	7.3761	0.4786
WT F 206.czi		WTF	923.81	988.67	29.5	115.5	42.8784	0.7894	15.6477	10.1476	0.7313
WT F 206.czi		WTF	1164.9	989.03	27.5	67	31.7888	0.8332	11.0113	9.1908	0.4263
WT F 206.czi		WTF	1211.9	989.78	37	113.25	41.9084	0.8103	15.115	10.7792	0.6541
WT F 206.czi		WTF	1226.8	988.51	13.5	38.5	25.6614	0.7347	10.5648	5.8608	0.8369
WT F 206.czi		WTF	1592.2	986.9	15	145.75	46.6634	0.8411	16.9341	12.522	0.5565
WT F 206.czi		WTF	840	990.87	26.25	78	35.6386	0.7717	14.0711	8.3544	0.8236
WT F 206.czi		WTF	1040.5	991	54.5	120.5	43.1661	0.8127	16.6451	9.9222	0.7979
WT F 206.czi		WTF	1081.4	990.23	22.25	55.25	28.0369	0.8832	9.5236	7.8309	0.4447
WT F 206.czi		WTF	1092.8	989.87	37	123.5	43.6485	0.8146	15.7733	11.4812	0.6746
WT F 206.czi		WTF	1141.7	991.01	55.5	129	43.9458	0.8394	15.2767	12.0071	0.4889
WT F 206.czi		WTF	1311.1	989.03	21.25	76.5	34.6122	0.8024	14.0014	8.2501	0.7703
WT F 206.czi		WTF	1629.2	988.77	16.25	85.25	36.6635	0.797	13.3233	8.8901	0.6812
WT F 206.czi		WTF	739.2	990.15	37.75	138	47.3096	0.7748	16.8028	11.7936	0.6694
WT F 206.czi		WTF	1178.9	991.36	28.75	74.75	32.616	0.883	11.1152	8.9567	0.1924
WT F 206.czi		WTF	1618.6	990.57	39	108.75	39.9123	0.8579	13.8132	11.6752	0.4811
WT F 206.czi		WTF	1155.5	990.8	32.25	77	33.758	0.8491	12.5495	8.2884	0.7197
WT F 206.czi		WTF	1258.5	990.43	33.25	99.25	40.6009	0.7566	15.072	8.6935	0.8124
WT F 206.czi		WTF	1351.6	989.76	11.25	44.75	27.008	0.7709	10.8937	5.7043	0.8408
WT F 206.czi		WTF	1424.5	990.94	22	62.5	30.6249	0.8374	11.796	7.2667	0.808
WT F 206.czi		WTF	886.95	992.71	32.25	94.75	40.679	0.7195	14.3339	9.3413	0.8253
WT F 206.czi		WTF	956.96	992.02	21.5	94	38.0652	0.8152	13.6167	9.7298	0.6918
WT F 206.czi		WTF	1104.1	991.02	31.5	72.75	35.3242	0.7327	12.8458	8.3834	0.796
WT F 206.czi		WTF	1240.9	991.18	26.25	56.25	28.9505	0.8434	11.103	7.7782	0.601
WT F 206.czi		WTF	1326.1	991.78	28.75	77.5	34.1682	0.8342	13.4048	8.0139	0.7222
WT F 206.czi		WTF	1555.9	991.48	10.5	54.5	32.0936	0.6649	13.1344	5.8762	0.91
WT F 206.czi		WTF	1562.8	992.6	37.25	123	44.2621	0.789	16.5257	9.433	0.8276
WT F 206.czi		WTF	709.95	992.7	38.5	113.5	40.5578	0.8671	14.0465	11.1318	0.4545
WT F 206.czi		WTF	879.63	991.43	18.25	79	35.9606	0.7677	14.8368	6.9524	0.879
WT F 206.czi		WTF	863.97	992.97	23.25	105.75	38.5385	0.8947	13.2183	11.232	0.5497
WT F 206.czi		WTF	984.21	991.63	36.5	140.25	46.301	0.8221	16.5832	10.5663	0.7589
WT F 206.czi		WTF	1052.2	992.32	15.25	59.5	28.9742	0.8906	9.9841	8.3501	0.4577
WT F 206.czi		WTF	1380.3	993.21	32.5	83.75	35.5439	0.833	12.2541	10.0547	0.3405
WT F 206.czi		WTF	1453.3	991.6	25.75	70.25	32.6315	0.8291	11.8127	7.7782	0.7087
WT F 206.czi		WTF	1600.7	992.29	19	105.75	40.4119	0.8137	14.9831	9.6705	0.7301
WT F 206.czi		WTF	1124.8	993.59	23	52.25	27.8842	0.8445	10.1958	6.7039	0.6991
WT F 206.czi		WTF	1279.9	992.24	18.5	37	23.6531	0.8311	9.2116	5.9876	0.7602
WT F 206.czi		WTF	1339.2	993.15	12.25	89.25	36.5456	0.8397	12.8086	10.3401	0.5075
WT F 206.czi		WTF	1295.5	993.84	31.75	91	35.8937	0.8876	12.7647	9.6284	0.6382
WT F 206.czi		WTF	1414.2	992.05	14	46.75	25.6473	0.8931	8.9425	7.3516	0.5155
WT F 206.czi		WTF	659.54	989.23	15.5	216.5	58.1058	0.8058	19.7773	16.5105	0.236
WT F 206.czi		WTF	749.45	993.69	9.75	57	31.8491	0.7061	11.9555	7.155	0.859
WT F 206.czi		WTF	903.87	995.91	38.5	122.75	43.2325	0.8253	16.2453	11.3138	0.6763
WT F 206.czi		WTF	1021.9	992.72	14.75	48.75	28.7047	0.7435	10.286	7.1969	0.7673
WT F 206.czi		WTF	1132.8	993.08	18	49	26.5867	0.8711	9.2885	7	0.569
WT F 206.czi		WTF	1267.6	994.89	23.75	69.5	35.8123	0.681	14.1562	7.6122	0.8299
WT F 206.czi		WTF	1307	995.08	11.25	54.5	29.6272	0.7802	10.8682	6.7264	0.7899
WT F 206.czi		WTF	1317.6	994.64	10.75	59.75	30.7315	0.795	10.3202	9.0281	0.4171
WT F 206.czi		WTF	1461.8	994.26	22.5	63.25	32.6257	0.7467	11.2229	8.8695	0.5375
WT F 206.czi		WTF	797.74	994.87	19.75	85.75	40.462	0.6582	15.4111	9.7368	0.8089
WT F 206.czi		WTF	1068.4	994.47	36.5	106.25	39.9028	0.8386	14.3327	10.8872	0.5998
WT F 206.czi		WTF	1226.2	994.75	30	85.5	37.5277	0.7629	13.2693	9.6508	0.7549
WT F 206.czi		WTF	1371.7	994.15	15.25	56.5	29.3034	0.8268	9.6147	8.0825	0.4736
WT F 206.czi		WTF	1194.4	992.89	10.25	53	28.2233	0.8361	10.3993	7.4677	0.6144
WT F 206.czi		WTF	1392.8	994.8	30.25	95.5	36.6339	0.8942	12.4829	10.0395	0.5442
WT F 206.czi		WTF	1570.6	994.31	13.25	87	37.8369	0.7637	14.8771	7.7688	0.8698
WT F 206.czi		WTF	1581.2	992.69	28.5	135.75	43.7668	0.8906	15.0562	12.6245	0.4026
WT F 206.czi		WTF	776.93	994.18	16.5	73.5	33.9461	0.8015	11.808	8.9893	0.6174
WT F 206.czi		WTF	1014.1	996.21	30.25	81.5	36.1993	0.7816	13.0053	8.4829	0.797
WT F 206.czi		WTF	1028.2	995.75	20.75	59.5	28.9013	0.8951	10.1138	7.3125	0.6069
WT F 206.czi		WTF	1401.6	994.76	11.5	54.25	28.022	0.8682	10.3594	6.9032	0.6996
WT F 206.czi		WTF	1515.2	996.25	26.75	112	43.53	0.7428	15.4209	9.5726	0.7921
WT F 206.czi		WTF	789.77	995.28	32	91	37.0366	0.8337	13.5977	8.4157	0.7388
WT F 206.czi		WTF	1076.8	996.81	9.25	43	25.8576	0.8082	9.4629	6.1709	0.6953
WT F 206.czi		WTF	1169.9	996.17	27.25	92	37.7197	0.8126	14.877	9.1381	0.7814
WT F 206.czi		WTF	1234.6	996.45	26.75	64.25	33.5557	0.7171	11.3568	9.0083	0.6872
WT F 206.czi		WTF	668.09	994.81	15.75	63.5	33.2836	0.7203	13.3478	6.6242	0.8626
WT F 206.czi		WTF	675.54	996.01	23.25	60	29.9465	0.8408	11.3099	7.9442	0.6316
WT F 206.czi		WTF	894.12	998.77	36.25	117	41.7852	0.8421	15.8366	10.6329	0.7448
WT F 206.czi		WTF	1044.9	997.34	26	58.25	29.9158	0.8179	10.5753	6.9178	0.7468
WT F 206.czi		WTF	1106	999.79	52.5	188.5	56.9039	0.7315	20.7488	12.4674	0.7997
WT F 206.czi		WTF	1349.3	995.91	19	79.5	34.7819	0.8258	12.3922	8.0244	0.6993
WT F 206.czi		WTF	1436.3	994.86	34	134.5	44.2327	0.8639	16.1852	12.0337	0.6575
WT F 206.czi		WTF	1447.8	995.89	29.5	81	36.1439	0.7792	14.1084	7.5893	0.8553
WT F 206.czi		WTF	1483.4	997.6	39.5	149.25	52.3774	0.6837	19.0832	12.1991	0.7924
WT F 206.czi		WTF	1544.6	996.47	34.75	135.25	44.8492	0.845	15.2863	12.0955	0.4404
WT F 206.czi		WTF	971.37	996.38	32	129.75	45.4167	0.7905	15.5068	12.1022	0.5842
WT F 206.czi		WTF	1254.9	997.52	22.75	92	38.5093	0.7796	15.2662	7.3068	0.8662
WT F 206.czi		WTF	1421.5	997.71	26.5	72	32.9317	0.8343	11.9427	8.7592	0.606
WT F 206.czi		WTF	1530.1	998.47	57.5	208.25	54.9315	0.8673	18.6133	16.2377	0.2801
WT F 206.czi		WTF	823.8	998.46	20	80.25	34.5889	0.8429	12.4486	9.6781	0.6269
WT F 206.czi		WTF	1245.1	995.95	10	38	24.8112	0.7757	9.7878	5.0042	0.8545
WT F 206.czi		WTF	1274.4	998.08	25.75	66.75	31.6051	0.8397	11.1883	7.9269	0.6636
WT F 206.czi		WTF	1285.7	996.52	23.5	55.75	27.8162	0.9054	9.9962	7.7638	0.6348
WT F 206.czi		WTF	1409.2	997.88	32.25	78.5	36.1153	0.7563	12.8864	9.0383	0.6883
WT F 206.czi		WTF	1627.5	998.3	26.25	100.5	40.7516	0.7605	14.3081	11.5863	0.446
WT F 206.czi		WTF	691.47	997.96	30.25	79	34.6528	0.8267	12.9618	9.1924	0.6622
WT F 206.czi		WTF	762.57	998.23	29.75	144	48.2759	0.7764	17.0245	12.4259	0.7597
WT F 206.czi		WTF	923.64	998.54	39.5	137.5	44.8938	0.8573	16.6725	11.2414	0.7166
WT F 206.czi		WTF	1059.9	997.34	25	75.25	34.9822	0.7727	12.3027	8.1623	0.6733
WT F 206.czi		WTF	1186.7	999.46	66	159.5	53.4693	0.7011	17.5221	13.6955	0.6287
WT F 206.czi		WTF	1329.3	998.68	25	77	35.3272	0.7753	13.4835	8.1168	0.8324
WT F 206.czi		WTF	1361.2	997.12	33.25	108	39.9508	0.8503	14.4626	10.5541	0.6418
WT F 206.czi		WTF	1612.3	998.46	40.25	112.75	42.6503	0.7789	15.7771	10.4223	0.7744
WT F 206.czi		WTF	649.51	995.45	16.5	138.5	48.6877	0.7342	19.2726	9.8995	0.8199
WT F 206.czi		WTF	806.99	996.43	22.25	87.25	38.587	0.7364	15.8999	8.2496	0.8407
WT F 206.czi		WTF	1084.8	999.23	27.5	88.25	37.7225	0.7793	13.6264	8.857	0.768
WT F 206.czi		WTF	1201.8	996.84	27	75	33.8028	0.8248	12.4361	9.3293	0.5783
WT F 206.czi		WTF	1211.1	999.23	33.25	96.75	37.6146	0.8593	13.445	10.793	0.484
WT F 206.czi		WTF	1492.4	997.82	29.5	112.75	43.1294	0.7617	15.8394	9.8491	0.8278
WT F 206.czi		WTF	721.34	998.15	34	108.75	39.5045	0.8757	14.6049	9.8276	0.7346
WT F 206.czi		WTF	836.24	999.63	40	125.5	42.6841	0.8656	15.5873	11.4111	0.6526
WT F 206.czi		WTF	992.08	1001.4	27.25	90.75	42.9006	0.6196	18.5068	6.7646	0.938
WT F 206.czi		WTF	999.42	998.15	31.25	92.5	38.286	0.793	13.0941	11.039	0.5831
WT F 206.czi		WTF	1147.1	999.99	34	94.25	37.2207	0.8549	13.5582	10.0366	0.6267
WT F 206.czi		WTF	1157.8	998.72	28	81.5	34.9854	0.8367	12.804	8.8256	0.7333
WT F 206.czi		WTF	1651.1	996.12	35.5	148.75	47.9419	0.8133	18.6541	12.237	0.7633
WT F 206.czi		WTF	782.19	999.71	15.75	69.5	31.9623	0.8549	12.0307	8.167	0.6854
WT F 206.czi		WTF	815.68	1001.7	32	108.75	42.5761	0.7539	15.1273	10.9434	0.692
WT F 206.czi		WTF	852	1000	25.75	108	41.9882	0.7698	14.5558	11.8786	0.4808
WT F 206.czi		WTF	953.4	1000.3	28.5	104.75	42.9237	0.7144	14.9004	11.7536	0.6836
WT F 206.czi		WTF	1129.9	999.46	17.25	41.5	24.2813	0.8845	8.0595	7.0341	0.3076
WT F 206.czi		WTF	1502.5	999.59	37.25	202.75	54.3433	0.8627	20.5768	13.8123	0.7536
WT F 206.czi		WTF	730.73	999.65	11	88.25	37.5036	0.7885	14.0827	8.3485	0.8065
WT F 206.czi		WTF	770.54	999.08	13.5	62	31.69	0.7758	12.3844	6.9377	0.8254
WT F 206.czi		WTF	1035.5	1000.6	22.5	58.25	29.8711	0.8204	10.9286	7.0866	0.7218
WT F 206.czi		WTF	1663.7	994.49	15.25	180	50.1634	0.8989	16.5931	15.0187	0.3759
WT F 206.czi		WTF	702.59	999.88	32.75	94.25	36.4825	0.8899	13.2453	9.9008	0.6897
WT F 206.czi		WTF	748.39	999.63	9.5	61.25	32.6116	0.7237	12.2747	7.6067	0.7824
WT F 206.czi		WTF	1092.4	1001.2	30.5	80	35.2541	0.8089	12.0834	9.5711	0.4721
WT F 206.czi		WTF	983.76	1001.5	32.25	72.75	33.2118	0.8288	12.2076	8.4011	0.717
WT F 206.czi		WTF	1367.9	1000.1	9	30.5	23.265	0.7081	8.4969	5.8984	0.6937
WT F 206.czi		WTF	1428.6	1002.1	20.5	77.5	35.2991	0.7816	13.3366	9.2743	0.6205
WT F 206.czi		WTF	1442.1	1000.3	13	33.5	22.725	0.8152	8.6195	5.453	0.7585
WT F 206.czi		WTF	1464.7	999.9	9.5	45.75	27.709	0.7488	11.5357	5.9804	0.8638
WT F 206.czi		WTF	1589.8	999.82	21.5	81.5	34.9124	0.8403	12.8208	8.8162	0.6296
WT F 206.czi		WTF	1606.1	1001.4	12	55.75	31.0067	0.7287	12.3644	6.1045	0.8864
WT F 206.czi		WTF	945.13	1000.7	31	78.75	34.325	0.8399	12.4845	7.8548	0.7782
WT F 206.czi		WTF	1249.3	1002	17.5	55.75	30.127	0.7719	10.5601	8.3876	0.4955
WT F 206.czi		WTF	1638.8	999.97	35.25	148.75	48.0673	0.809	16.2863	12.606	0.5047
WT F 206.czi		WTF	680.95	1001.6	11	50.75	26.6433	0.8984	9.1356	7.761	0.4626
WT F 206.czi		WTF	1301.8	1000.9	16	60.75	29.2675	0.8912	10.3242	7.8435	0.5585
WT F 206.czi		WTF	1382.5	1000.7	12.5	56.25	28.9199	0.8452	10.2549	7.7703	0.6903
WT F 206.czi		WTF	1473.2	1001.5	34.25	110.75	39.4973	0.8921	14.1822	10.84	0.5799
WT F 206.czi		WTF	670.18	1002.5	22	51.75	28.3596	0.8086	10.6971	7.3068	0.6071
WT F 206.czi		WTF	937.05	1002.2	36.5	103.25	40.2736	0.7999	15.0872	9.7916	0.763
WT F 206.czi		WTF	1051.1	1001.8	27.5	67.75	31.8215	0.8408	11.3682	7.5044	0.7208
WT F 206.czi		WTF	1121.2	1001.5	17.5	84.5	35.5096	0.8421	13.1877	8.2751	0.7423
WT F 206.czi		WTF	739.09	1002.5	15	90.25	35.4817	0.9008	12.0087	10.2109	0.4388
WT F 206.czi		WTF	802.22	1003.9	39	93	37.9565	0.8112	13.832	10.5565	0.5616
WT F 206.czi		WTF	872.92	1003.3	37.25	128.25	43.9299	0.8351	15.4068	11.7159	0.6098
WT F 206.czi		WTF	1138.1	1002.4	17.75	70.25	31.7241	0.8772	10.9315	8.8132	0.608
WT F 206.czi		WTF	1222.3	1002.2	29.75	93.5	40.5558	0.7144	15.8902	8.7125	0.7903
WT F 206.czi		WTF	1239.5	1003.5	36	86.5	35.9935	0.839	12.4841	9.8141	0.6814
WT F 206.czi		WTF	1280.7	1003.8	34.25	85	34.5786	0.8933	12.5756	9.0547	0.6869
WT F 206.czi		WTF	1291.7	1003.1	32.25	81	33.976	0.8818	12.5031	8.8394	0.6632
WT F 206.czi		WTF	1581.6	1002.2	11.25	34	21.6488	0.9116	7.378	6.0276	0.513
WT F 206.czi		WTF	1021.6	1004.3	31	90.5	37.439	0.8114	13.2671	9.4887	0.6694
WT F 206.czi		WTF	1455.9	1003	17.75	66.5	29.8458	0.9381	10.4185	8.6186	0.5472
WT F 206.czi		WTF	1551.7	1002.5	24.5	91.5	39.7276	0.7285	16.4048	7.4658	0.8729
WT F 206.czi		WTF	1575.2	1005.9	45.5	127.5	47.0886	0.7226	16.276	11.4762	0.7473
WT F 206.czi		WTF	1621.7	1006.5	31.25	123	44.9453	0.7652	15.9815	10.9412	0.5833
WT F 206.czi		WTF	861.76	1004.3	35.5	130	44.5882	0.8217	15.5425	11.748	0.5352
WT F 206.czi		WTF	911.16	1002.7	18.25	98.5	37.9918	0.8576	13.3355	8.9568	0.6941
WT F 206.czi		WTF	1198.6	1004.3	22.5	47.25	27.087	0.8093	9.2952	7.2911	0.5166
WT F 206.czi		WTF	1266.6	1004.4	22	94.25	38.6033	0.7948	14.6711	8.6632	0.8004
WT F 206.czi		WTF	1336	1003.7	29.75	93.5	36.4246	0.8856	12.2638	10.7185	0.4627
WT F 206.czi		WTF	1357.4	1007.6	39	142.5	46.7359	0.8198	17.1724	12.5203	0.7011
WT F 206.czi		WTF	1374.1	1002.4	15	44.75	26.6888	0.7895	9.3537	7.2552	0.492
WT F 206.czi		WTF	1398.6	1005.8	23.25	99	42.1315	0.7009	15.7569	9.5514	0.8408
WT F 206.czi		WTF	1012.8	1003.6	10	46.5	25.6877	0.8855	9.1874	7	0.5054
WT F 206.czi		WTF	1176.1	1002.1	9.25	44.75	25.9005	0.8383	9.0752	7.2294	0.4658
WT F 206.czi		WTF	1319.4	1003.9	30.75	98.5	37.7059	0.8706	12.6386	10.1613	0.4473
WT F 206.czi		WTF	688.01	1005.4	14.75	49.75	26.8346	0.8682	9.6876	7.6632	0.6219
WT F 206.czi		WTF	884.5	1005.8	34.25	142.75	46.3313	0.8357	16.3451	12.6988	0.6328
WT F 206.czi		WTF	1230.7	1006.9	12.25	60.5	31.6724	0.7579	10.911	8.5538	0.6747
WT F 206.czi		WTF	1346.3	1005.1	27.75	110.75	41.3854	0.8126	16.0721	10.3138	0.7697
WT F 206.czi		WTF	1390.5	1004.4	32.25	74.25	32.3338	0.8925	10.9972	8.7006	0.5411
WT F 206.czi		WTF	1411.4	1005.7	32.75	102.5	40.2891	0.7935	14.3893	10.2676	0.6461
WT F 206.czi		WTF	654.98	1004.8	29.5	72.5	34.1033	0.7833	12.8968	9.0338	0.7247
WT F 206.czi		WTF	712.51	1003.5	14.25	49.25	27.2498	0.8335	10.1832	6.8781	0.6529
WT F 206.czi		WTF	1598.6	1005.5	39.5	117.5	41.8092	0.8447	14.0029	12.278	0.2645
WT F 206.czi		WTF	1654.9	1005.4	26	58.25	29.2124	0.8578	10.787	7.271	0.7301
WT F 206.czi		WTF	1672	1004	28.75	189.25	52.6487	0.858	18.37	13.484	0.6707
WT F 206.czi		WTF	789.66	1007.4	25.75	114.5	40.0914	0.8952	14.139	11.1752	0.4937
WT F 206.czi		WTF	966.15	1006.8	26	92.75	42.8376	0.6351	18.2102	7.1592	0.9298
WT F 206.czi		WTF	1003.6	1005.9	32.5	111.25	41.7949	0.8003	15.0062	10.7285	0.6652
WT F 206.czi		WTF	1062.3	1006.3	11.75	49.75	30.8483	0.657	12.5473	6.2749	0.8833
WT F 206.czi		WTF	1076.2	1005.6	34.25	89.75	37.0371	0.8222	12.7547	10.1282	0.4619
WT F 206.czi		WTF	1152.7	1006	20.5	54.75	28.9088	0.8233	11.3524	6.7082	0.7957
WT F 206.czi		WTF	1167.9	1005.2	25.75	80	33.2082	0.9116	11.3143	9.6625	0.5052
WT F 206.czi		WTF	1446.9	1006	30.5	67.75	30.7196	0.9022	10.2993	8.5944	0.3901
WT F 206.czi		WTF	1516.6	1006	33.25	127.75	42.0881	0.9063	14.8791	11.5419	0.5568
WT F 206.czi		WTF	973.77	1005.5	18	55.75	27.7681	0.9086	9.5968	7.562	0.6054
WT F 206.czi		WTF	1030	1006.7	31.5	82.75	34.6152	0.8678	12.3307	9.9356	0.4774
WT F 206.czi		WTF	1042.8	1007.1	30	84.75	34.3603	0.9021	11.7603	9.6179	0.4342
WT F 206.czi		WTF	1309.8	1005.3	33	100	38.649	0.8413	13.5497	10.8454	0.3962
WT F 206.czi		WTF	642.02	1002.7	13	143	45.8102	0.8563	16.4754	10.7586	0.7422
WT F 206.czi		WTF	695.51	1009.1	48	111.25	43.9549	0.7236	14.7285	12.4135	0.3528
WT F 206.czi		WTF	724.17	1005.8	13.5	31.25	21.469	0.852	7.7634	5.3655	0.6393
WT F 206.czi		WTF	1191.1	1007.1	28	63.25	30.4503	0.8572	10.9234	8.1907	0.6513
WT F 206.czi		WTF	1660.4	1008.5	10.5	49	29.5934	0.7031	10.7158	7.02	0.823
WT F 206.czi		WTF	665.35	1006.6	11	59.25	32.5346	0.7034	13.3994	6.8988	0.8753
WT F 206.czi		WTF	749.55	1008.6	38.25	145.5	49.6524	0.7416	18.8741	13.0453	0.6856
WT F 206.czi		WTF	847.52	1006.3	14.5	67.5	34.2349	0.7237	13.2561	7.2588	0.8376
WT F 206.czi		WTF	1054.7	1007.9	25.25	71.5	33.2095	0.8147	12.7134	8.4179	0.7628
WT F 206.czi		WTF	777.23	1008.3	29.75	109.5	39.3037	0.8908	13.7523	10.8084	0.5614
WT F 206.czi		WTF	1068.2	1008	26	73.5	33.2041	0.8377	12.9783	7.8036	0.8226
WT F 206.czi		WTF	1130.2	1007.7	28.75	77.5	35.7592	0.7616	13.9173	8.4701	0.7988
WT F 206.czi		WTF	1326.2	1009.3	25.25	63.25	33.1974	0.7212	12.4788	7.4101	0.844
WT F 206.czi		WTF	1438.2	1007.2	16	57.5	28.8503	0.8681	11.3277	7.0711	0.7581
WT F 206.czi		WTF	1464	1008.9	33.25	100	37.0166	0.9171	12.5998	10.9267	0.4529
WT F 206.czi		WTF	1566	1005.7	10.5	76.75	33.666	0.8509	13.0126	8.461	0.7875
WT F 206.czi		WTF	678.14	1009.5	40.5	119.75	44.1419	0.7723	16.5261	10.2751	0.8006
WT F 206.czi		WTF	707	1009.8	39.5	104	37.8236	0.9135	14.0944	9.9874	0.6678
WT F 206.czi		WTF	717.75	1010.6	25	82.25	33.7497	0.9074	12.792	8.596	0.7145
WT F 206.czi		WTF	758.69	1009.5	26.25	86.5	39.8035	0.6861	15.4839	8.111	0.8412
WT F 206.czi		WTF	917.38	1009.5	33.5	89	36.7223	0.8294	13.9315	9.0675	0.7594
WT F 206.czi		WTF	983.69	1008.4	24.25	64	33.9296	0.6986	12.9258	7.7567	0.8431
WT F 206.czi		WTF	1204.4	1009.3	27.25	98.25	38.6014	0.8286	13.9969	10.4226	0.6319
WT F 206.czi		WTF	1370	1008.6	30	83.25	35.5966	0.8256	12.6803	8.4848	0.7542
WT F 206.czi		WTF	1537.1	1009	35.75	115.75	40.4299	0.8899	13.5034	11.645	0.4886
WT F 206.czi		WTF	659.81	1008.7	12.75	31.25	22.9597	0.745	8.4305	6.1492	0.6304
WT F 206.czi		WTF	830.72	1008.9	26.5	105.25	42.483	0.7328	16.2363	8.325	0.8717
WT F 206.czi		WTF	931.14	1008.9	26.5	82	35.9052	0.7993	14.5764	8.1556	0.8347
WT F 206.czi		WTF	959.42	1008.9	32.75	82.5	34.9932	0.8466	12.4892	9.5234	0.5763
WT F 206.czi		WTF	1159.5	1009.3	20.5	68.75	32.2364	0.8314	12.2751	7.9759	0.7422
WT F 206.czi		WTF	1380.5	1008	13.75	43.25	24.7606	0.8865	8.5878	6.9288	0.3035
WT F 206.czi		WTF	1422	1008.2	33.25	87.75	35.8563	0.8577	12.5082	8.932	0.691
WT F 206.czi		WTF	1555.6	1009.5	20.25	95	40.3446	0.7334	15.6568	9.7069	0.7962
WT F 206.czi		WTF	1588.2	1010.1	35.75	99	37.6976	0.8754	13.266	10.9909	0.5185
WT F 206.czi		WTF	1638	1009.8	34.25	88	37.9213	0.769	14.7378	9.4281	0.7267
WT F 206.czi		WTF	840.45	1010.1	25.5	81.25	34.3715	0.8642	12.9408	8.0499	0.7342
WT F 206.czi		WTF	1218.1	1008.7	26.5	96.25	41.9301	0.688	16.7308	7.814	0.8996
WT F 206.czi		WTF	1094.8	1010.6	26.25	104.5	38.1837	0.9007	13.6145	10.7492	0.5534
WT F 206.czi		WTF	1176.3	1010.1	27.25	69.5	31.1246	0.9015	11.7154	7.9149	0.7439
WT F 206.czi		WTF	1252	1009.4	30.75	86	36.1891	0.8252	12.7228	9.0311	0.6741
WT F 206.czi		WTF	1300.1	1010.3	29.75	74.5	32.346	0.8948	11.6282	8.7045	0.6342
WT F 206.czi		WTF	1647.5	1009.5	14.5	56.5	28.5632	0.8703	9.4954	8.37	0.4121
WT F 206.czi		WTF	1110.3	1008.6	20	105	40.9903	0.7853	15.3571	10.2188	0.7696
WT F 206.czi		WTF	726.34	1012.2	17.75	63	31.1119	0.8179	11.7735	7.5666	0.7353
WT F 206.czi		WTF	924.6	1009.3	15.5	37.5	23.0675	0.8856	8.2665	5.7961	0.7189
WT F 206.czi		WTF	946.54	1011.3	26.25	66.5	32.645	0.7841	12.0813	7.7532	0.777
WT F 206.czi		WTF	1084	1011.8	33.25	89.75	36.6606	0.8392	13.5945	10.0596	0.5711
WT F 206.czi		WTF	1492.3	1011.5	35.25	147.25	46.6342	0.8509	15.3548	13.9205	0.259
WT F 206.czi		WTF	1526.5	1011.8	32.5	82.25	35.4759	0.8213	13.1678	8.895	0.6658
WT F 206.czi		WTF	807.15	1012.1	24	84.75	38.0846	0.7343	15.2025	9.0171	0.8035
WT F 206.czi		WTF	1013.4	1012.1	30.75	107.75	40.9954	0.8057	15.1542	9.1492	0.7858
WT F 206.czi		WTF	1119.5	1011.2	25.25	82	34.6154	0.86	12.4775	8.8013	0.6838
WT F 206.czi		WTF	1291.6	1011.8	25.75	76.5	37.2935	0.6912	13.2266	9.6457	0.7368
WT F 206.czi		WTF	1388.1	1012.6	25.25	74.5	32.8336	0.8684	12.5759	8.6979	0.6035
WT F 206.czi		WTF	939.34	1011.5	16.5	33.75	23.2596	0.7839	8.4001	5.9695	0.645
WT F 206.czi		WTF	1241.7	1010.2	10.75	42.75	24.8871	0.8674	9.1884	6.6471	0.6856
WT F 206.czi		WTF	767.01	1011.8	27	86.5	36.1254	0.8329	13.8953	9.2823	0.7596
WT F 206.czi		WTF	898.61	1010.4	28.75	138.5	44.5422	0.8772	15.8749	12.6735	0.5177
WT F 206.czi		WTF	975.4	1014	31.75	80	34.3196	0.8535	11.6667	10.0209	0.4976
WT F 206.czi		WTF	1262.6	1012.5	38.75	118.5	41.6591	0.858	15.568	10.679	0.6376
WT F 206.czi		WTF	1277	1012.1	51.25	119.5	42.2687	0.8405	15.106	11.077	0.6681
WT F 206.czi		WTF	1473.8	1011.7	13.25	58	29.3486	0.8462	10.1788	8.3491	0.3575
WT F 206.czi		WTF	1482.2	1012.2	24.25	85.75	36.7467	0.798	13.7954	9.4527	0.7005
WT F 206.czi		WTF	646.64	1011.9	13.5	36.5	24.7286	0.7501	8.4851	6.9406	0.5574
WT F 206.czi		WTF	1338.7	1012	17.75	71	33.9361	0.7747	14.1355	7.4347	0.8375
WT F 206.czi		WTF	1452.9	1012.2	27.75	76.25	33.1622	0.8713	12.5944	8.6147	0.7288
WT F 206.czi		WTF	1546.2	1012.6	16.75	80	34.99	0.8211	12.7495	9.4428	0.6041
WT F 206.czi		WTF	736.96	1012.9	27	123.75	42.7693	0.8501	15.8487	9.9518	0.7536
WT F 206.czi		WTF	797.81	1015.6	40.75	136.5	46.1217	0.8064	16.8346	12.4876	0.5071
WT F 206.czi		WTF	819.24	1011.5	10.5	80	35.9654	0.7772	12.3685	10.0113	0.4575
WT F 206.czi		WTF	1143.1	1011.5	17.25	75.5	33.4175	0.8496	11.545	9.3342	0.432
WT F 206.czi		WTF	1186.3	1011.9	13.5	43.25	25.314	0.8482	8.9968	6.2931	0.7192
WT F 206.czi		WTF	1405.7	1012.5	22	70.25	32.9185	0.8147	11.2306	8.4852	0.7344
WT F 206.czi		WTF	1432.4	1012.1	17	64.75	29.9212	0.9088	10.6424	8.6064	0.4539
WT F 206.czi		WTF	651.81	1014.4	15	51	28.5271	0.7875	10.7992	5.9694	0.8292
WT F 206.czi		WTF	909.04	1015.2	32.75	118	41.9632	0.8421	15.0872	11.5388	0.6224
WT F 206.czi		WTF	952.9	1015.4	32	82.25	36.3641	0.7816	12.4565	9.2515	0.4589
WT F 206.czi		WTF	1036.7	1014.4	24.5	83.25	34.6577	0.871	12.6829	9.3216	0.5978
WT F 206.czi		WTF	1612	1014.2	47.5	142	51.8005	0.665	18.7828	12.2455	0.7629
WT F 206.czi		WTF	631.69	1010	21.25	187	51.9379	0.8711	19.0108	14.0739	0.6467
WT F 206.czi		WTF	1134.6	1014.4	21	59	30.1035	0.8181	11.9506	7.0213	0.8192
WT F 206.czi		WTF	1152.3	1014.2	19.25	69	33.1097	0.7909	12.4706	7.5472	0.7717
WT F 206.czi		WTF	1166.3	1015.1	27	80.5	33.295	0.9125	11.2534	9.1827	0.399
WT F 206.czi		WTF	1214.5	1013.8	9.5	53.5	29.2717	0.7846	11.637	5.8835	0.8687
WT F 206.czi		WTF	1308	1015.5	40	92.5	39.7061	0.7373	15.1606	9.2232	0.7968
WT F 206.czi		WTF	1601.6	1014.7	32	102.5	40.4402	0.7876	14.4034	10.5461	0.6831
WT F 206.czi		WTF	1416	1015	26	62.75	29.5262	0.9045	10.1479	8.2501	0.5609
WT F 206.czi		WTF	1442.6	1015.8	27.75	70.5	33.2346	0.8021	11.942	8.3358	0.667
WT F 206.czi		WTF	1507.3	1013.5	25	120.5	40.9437	0.9033	13.8535	11.7906	0.2631
WT F 206.czi		WTF	1563.9	1016.2	33	161.25	48.4372	0.8637	16.5028	13.5076	0.5637
WT F 206.czi		WTF	1630.2	1015.2	36	128.5	42.99	0.8737	14.6622	11.9623	0.4364
WT F 206.czi		WTF	659.37	1014.5	15.25	40.75	25.2148	0.8054	9.7032	6.095	0.6951
WT F 206.czi		WTF	849.86	1015.6	35.25	100.75	38.8865	0.8373	14.0537	10.8865	0.5592
WT F 206.czi		WTF	1127.6	1014.5	11	30	20.4447	0.9019	7.247	5.8713	0.5334
WT F 206.czi		WTF	1378.3	1015.2	28.75	64	30.6518	0.856	10.8458	8.6339	0.5634
WT F 206.czi		WTF	1666.7	1014.8	16.75	66.5	30.4495	0.9013	11.2173	8.0326	0.6479
WT F 206.czi		WTF	869.92	1015.9	39.25	138.25	44.6556	0.8712	15.3807	12.7141	0.4442
WT F 206.czi		WTF	883.78	1016.3	17.75	131.5	45.3626	0.803	16.6891	10.8001	0.722
WT F 206.czi		WTF	986.7	1016.6	34.25	115.25	40.7992	0.8701	14.1915	11.6168	0.5304
WT F 206.czi		WTF	998.84	1015.5	31.75	122.5	42.4839	0.8529	15.1578	11.4567	0.5692
WT F 206.czi		WTF	1077.3	1018.7	63.25	139.25	47.3992	0.7789	17.2723	10.6093	0.8275
WT F 206.czi		WTF	1242.1	1017	41	113.25	47.3295	0.6353	15.9853	12.1601	0.6415
WT F 206.czi		WTF	1318	1013.8	10.5	38.75	23.8986	0.8526	8.9568	6.3027	0.7198
WT F 206.czi		WTF	643.08	1017.1	24.75	68.25	33.8989	0.7463	12.6672	7.2776	0.8014
WT F 206.czi		WTF	827.48	1018.2	34.75	133.25	44.9212	0.8298	15.8451	12.7528	0.5009
WT F 206.czi		WTF	859.51	1017.2	28.5	100.75	39.647	0.8054	15.6708	9.3167	0.7991
WT F 206.czi		WTF	923.71	1017.5	20	93	37.3288	0.8387	14.4146	9.739	0.7359
WT F 206.czi		WTF	1028.3	1015.4	14.25	60.5	30.7072	0.8063	11.7459	7.38	0.7788
WT F 206.czi		WTF	1284.5	1019.5	40.25	107.75	41.8892	0.7717	15.4735	8.9822	0.8361
WT F 206.czi		WTF	1517.8	1019.5	43.75	141.75	47.6666	0.784	17.9421	11.8511	0.6956
WT F 206.czi		WTF	1579.5	1016.5	28.5	93.25	36.9532	0.8581	13.766	8.6805	0.7424
WT F 206.czi		WTF	1656.6	1018.2	40.25	122	43.3972	0.814	16.4075	10.1247	0.7574
WT F 206.czi		WTF	691.41	1016.5	24.25	62.25	31.4983	0.7885	11.7623	7.6717	0.7705
WT F 206.czi		WTF	782.82	1019.1	31.5	145.25	46.7861	0.8339	18.2302	11.5456	0.7334
WT F 206.czi		WTF	1045.5	1016.5	17	64	31.3819	0.8166	11.0471	8.4204	0.6195
WT F 206.czi		WTF	1063.2	1016.9	28	75.25	33.3852	0.8484	11.9034	9.2619	0.5901
WT F 206.czi		WTF	1181.6	1016.3	21.5	49.75	26.4021	0.8969	8.9255	7.4516	0.5101
WT F 206.czi		WTF	1195.5	1017.8	34	94	43.1374	0.6348	15.2779	10.3983	0.82
WT F 206.czi		WTF	1326.1	1018.1	30.5	80	37.6379	0.7097	15.8199	7.9712	0.857
WT F 206.czi		WTF	1424.7	1016.3	17.75	49.75	29.9009	0.6993	11.1991	6.4265	0.8062
WT F 206.czi		WTF	666.97	1017.7	27	86.5	35.2374	0.8754	12.9142	8.7061	0.7309
WT F 206.czi		WTF	772.57	1018.7	31.25	79.75	35.6133	0.7902	13.3485	9.7578	0.5959
WT F 206.czi		WTF	1053.5	1016.4	28.75	70.75	33.6282	0.7862	12.8356	8.9796	0.6467
WT F 206.czi		WTF	1110.5	1018.5	36	108	38.933	0.8954	14.4374	10.7451	0.6047
WT F 206.czi		WTF	1370.3	1020.6	44	141	48.3136	0.7591	17.112	11.1183	0.7945
WT F 206.czi		WTF	1397.1	1017.4	22	83.5	35.279	0.8431	13.2309	7.9061	0.8044
WT F 206.czi		WTF	1678.9	1015	21	176.75	50.7414	0.8627	18.0827	12.2566	0.6866
WT F 206.czi		WTF	675.22	1021.2	28.25	112.25	43.5085	0.7452	17.5373	9.5607	0.857
WT F 206.czi		WTF	812.89	1020.5	42	162.5	51.2651	0.777	17.6439	14.1625	0.6147
WT F 206.czi		WTF	938.52	1017.8	26	71.75	34.5084	0.7571	14.0353	7.6216	0.8395
WT F 206.czi		WTF	1234	1019.6	26.25	97.75	45.0805	0.6044	17.0803	8.7228	0.9242
WT F 206.czi		WTF	682.95	1019.4	22	74.25	33.6786	0.8226	12.7441	8.0133	0.7099
WT F 206.czi		WTF	1254.4	1017.7	18.5	48	26.3057	0.8717	9.0989	7.1036	0.3234
WT F 206.czi		WTF	1649	1022.2	35.5	122	46.2711	0.7161	18.3497	9.3169	0.872
WT F 206.czi		WTF	1100.4	1019	29	84.75	38.6294	0.7137	15.2611	9.4225	0.7912
WT F 206.czi		WTF	1174.2	1020	35.75	75.75	33.11	0.8683	12.0888	9.0573	0.6415
WT F 206.czi		WTF	1333.3	1017.9	18.75	49.25	26.6373	0.8722	10.2786	7	0.6443
WT F 206.czi		WTF	1436.8	1020.2	24.5	67.5	32.7618	0.7903	12.3275	7.7126	0.7251
WT F 206.czi		WTF	701.55	1020.9	31.25	112.5	40.9463	0.8432	15.4118	9.4831	0.7869
WT F 206.czi		WTF	962.74	1019.1	33.5	92.5	36.3277	0.8808	13.3661	9.0771	0.7001
WT F 206.czi		WTF	1091.8	1018.7	11.5	51.5	29.9296	0.7225	11.3884	6.3628	0.8438
WT F 206.czi		WTF	1204.2	1019.6	29.25	93.25	36.3542	0.8866	12.78	9.9497	0.553
WT F 206.czi		WTF	1343.1	1018.9	34.5	102.5	40.2427	0.7954	15.5631	9.436	0.824
WT F 206.czi		WTF	1355.4	1017.8	15.75	88	37.0273	0.8066	13.0008	10.4804	0.6221
WT F 206.czi		WTF	1451.5	1019.5	28.5	67.75	32.3759	0.8122	11.7771	7.0299	0.781
WT F 206.czi		WTF	1469.2	1020	35.5	112.75	39.1874	0.9226	13.2234	11.2949	0.453
WT F 206.czi		WTF	1532.6	1020.8	35.75	122.25	43.0002	0.8308	14.9778	12.1203	0.5201
WT F 206.czi		WTF	841.61	1023.3	62.75	166.5	51.6159	0.7853	18.7877	12.8764	0.7111
WT F 206.czi		WTF	1121.1	1021	24.5	74.75	32.9611	0.8646	11.9657	8.2945	0.7084
WT F 206.czi		WTF	1139	1020.1	31	62.5	30.9304	0.821	12.0372	7.4282	0.7111
WT F 206.czi		WTF	1226	1020.1	35.5	124.5	43.0374	0.8447	15.7086	10.0772	0.7248
WT F 206.czi		WTF	1272.7	1020.2	21	85.25	36.9174	0.786	13.7281	8.8171	0.7767
WT F 206.czi		WTF	1318.2	1021.2	16	64.5	31.8228	0.8004	11.4953	7.9388	0.6974
WT F 206.czi		WTF	1460.2	1018.7	11.5	53.5	28.2178	0.8443	10.0037	6.5	0.7143
WT F 206.czi		WTF	1640.8	1020.6	21.75	74.5	33.8396	0.8176	12.4615	8.5848	0.7017
WT F 206.czi		WTF	733.73	1020.9	21	85.25	37.0352	0.781	13.9724	9.3774	0.7506
WT F 206.czi		WTF	1014.6	1020	16.75	63.5	33.1708	0.7252	11.1849	9.6638	0.3724
WT F 206.czi		WTF	1021.7	1021.5	32	99.75	42.2494	0.7022	17.2565	9.3324	0.8598
WT F 206.czi		WTF	1189.3	1020.9	19.75	58.25	29.5172	0.8401	10.9125	7.9183	0.7066
WT F 206.czi		WTF	1408.4	1020.6	25.5	60	30.6243	0.8039	10.7505	8.2506	0.6084
WT F 206.czi		WTF	625.26	1018.8	22	135.25	49.2948	0.6994	17.6411	12.4096	0.8025
WT F 206.czi		WTF	758.66	1021.5	35.25	116.5	41.9322	0.8326	14.5456	11.4148	0.5777
WT F 206.czi		WTF	1128.7	1022.2	23.25	53.25	27.1105	0.9104	9.148	7.7833	0.4926
WT F 206.czi		WTF	1384.7	1021.4	26	89.75	37.3067	0.8103	14.2123	8.926	0.7757
WT F 206.czi		WTF	896.41	1021.5	37.25	124	42.9133	0.8462	14.9064	11.7238	0.6135
WT F 206.czi		WTF	1298.1	1020.9	31.75	82.25	34.3533	0.8758	12.2017	9.3595	0.57
WT F 206.czi		WTF	1498.8	1020.2	19.75	98.75	38.1489	0.8527	12.8517	10.9291	0.5002
WT F 206.czi		WTF	1591.4	1021.6	34.5	109.75	40.8041	0.8283	15.3661	10.5519	0.7401
WT F 206.czi		WTF	637.66	1022.1	17.5	50.75	26.6142	0.9004	9.4095	7.658	0.5375
WT F 206.czi		WTF	657.39	1022.4	39.25	108.25	42.8507	0.7408	17.7768	8.86	0.8537
WT F 206.czi		WTF	710.71	1020.8	20.5	97.5	39.803	0.7734	15.6769	9.1772	0.8131
WT F 206.czi		WTF	1069.5	1025.2	39.5	111.5	41.2626	0.8229	16.4735	10.2619	0.7578
WT F 206.czi		WTF	1479.7	1021.9	30.5	93.25	36.927	0.8594	13.5773	10.2653	0.5881
WT F 206.czi		WTF	1614.2	1021.4	29.25	83.75	42.9908	0.5694	18.9823	7.0077	0.9432
WT F 206.czi		WTF	724.05	1022.8	28.25	127	43.6756	0.8366	16.943	9.9479	0.8056
WT F 206.czi		WTF	973.23	1021.7	19.75	54.75	27.7707	0.8921	9.4756	7.9279	0.508
WT F 206.czi		WTF	1152.7	1022.7	17.25	66.25	32.9316	0.7677	12.2396	7.782	0.7783
WT F 206.czi		WTF	1215.1	1023.2	41.25	137.5	44.413	0.876	15.8538	12.4884	0.5668
WT F 206.czi		WTF	1249.5	1022.7	15.25	47.75	27.0989	0.8171	9.6232	7.7436	0.3592
WT F 206.czi		WTF	1426.6	1022.3	32.5	65.5	32.0159	0.803	12.1037	7.819	0.7761
WT F 206.czi		WTF	1551.6	1023.7	32	155	46.4854	0.9014	16.1994	13.4498	0.2865
WT F 206.czi		WTF	748.02	1022.3	37.25	134	44.7986	0.839	16.1738	12.3515	0.5586
WT F 206.czi		WTF	1261.2	1022.6	30.25	76.25	34.1844	0.82	13.005	8.2869	0.7873
WT F 206.czi		WTF	1310.4	1022.9	29.25	63.5	30.9204	0.8346	11.2362	7.994	0.6661
WT F 206.czi		WTF	1362	1024.6	36.75	112	45.641	0.6756	16.7396	11.4622	0.7983
WT F 206.czi		WTF	1669.7	1023.7	32.25	100.25	40.2649	0.777	15.8286	8.4261	0.8553
WT F 206.czi		WTF	691.6	1023.9	24.25	66.25	30.908	0.8715	10.6567	8.2254	0.589
WT F 206.czi		WTF	1056.6	1023.5	30	71	32.7576	0.8315	12.634	8.0287	0.721
WT F 206.czi		WTF	1145.8	1027.6	57	139.5	48.6391	0.741	18.2824	12.4205	0.7726
WT F 206.czi		WTF	931.39	1025	40.75	131	43.8713	0.8553	15.5284	11.4607	0.6728
WT F 206.czi		WTF	1003.7	1022	11	47.5	27.1469	0.81	10.5065	5.8925	0.8356
WT F 206.czi		WTF	1160.8	1023.1	22	80.75	35.1488	0.8214	14.1211	8.143	0.827
WT F 206.czi		WTF	1540.9	1024.1	22.25	94.75	40.0485	0.7424	14.5621	9.896	0.7756
WT F 206.czi		WTF	981.54	1024.7	12.5	63.25	30.6658	0.8452	11.6823	7.2364	0.7461
WT F 206.czi		WTF	1045.2	1025.3	12.25	53	28.3222	0.8303	10.0374	7.5	0.6089
WT F 206.czi		WTF	1182.8	1024.8	18.75	66	31.6105	0.83	11.5522	8.0953	0.7271
WT F 206.czi		WTF	1349.6	1024.5	30.5	74.5	32.3693	0.8935	11.1553	9.4281	0.4117
WT F 206.czi		WTF	1416.5	1023.8	21.25	64.5	30.8751	0.8503	11.1403	8.0854	0.6669
WT F 206.czi		WTF	1568.8	1026.7	31	182.75	53.0677	0.8155	17.9791	14.3021	0.6473
WT F 206.czi		WTF	1582.3	1025.7	33.75	104.25	40.3244	0.8057	14.6445	10.4859	0.563
WT F 206.czi		WTF	1088.2	1025.4	27.75	90.5	37.6185	0.8036	13.8265	9.648	0.7178
WT F 206.czi		WTF	1289.5	1024.6	14.5	57	28.423	0.8866	10.3968	6.8354	0.7382
WT F 206.czi		WTF	1330.1	1025.6	24.25	66.5	33.3717	0.7504	13.5095	7.8575	0.8293
WT F 206.czi		WTF	1509.5	1025	22.75	62.25	29.9358	0.8729	10.5942	7.8676	0.5659
WT F 206.czi		WTF	1621.3	1024.3	13.25	76.25	34.2869	0.8151	13.164	8.253	0.7768
WT F 206.czi		WTF	943.82	1025.8	25.25	76.75	35.0613	0.7846	13.7339	8.2885	0.7861
WT F 206.czi		WTF	953.57	1025.4	46.25	105.75	40.9417	0.7928	14.9636	9.9393	0.7491
WT F 206.czi		WTF	1038.3	1025.1	9.5	69.5	33.4513	0.7805	12.0869	7.0931	0.7813
WT F 206.czi		WTF	1169	1026.1	23.25	65	30.9251	0.8541	11.766	7.5425	0.7493
WT F 206.czi		WTF	1399.1	1025.2	32	96.75	40.0095	0.7595	15.1961	9.9059	0.7389
WT F 206.czi		WTF	772.47	1029.7	48.5	188.25	56.8609	0.7317	21.6478	13.5292	0.824
WT F 206.czi		WTF	965.99	1026.6	25.75	64.25	30.5756	0.8636	10.5804	8.2786	0.6116
WT F 206.czi		WTF	1599.8	1027.1	23.5	121.75	41.6985	0.8799	14.0564	11.5101	0.496
WT F 206.czi		WTF	1631	1026.3	43.5	118.75	41.5602	0.864	14.5012	11.561	0.5553
WT F 206.czi		WTF	869.14	1026.2	30.5	103.75	40.5891	0.7914	15.3635	8.8195	0.7824
WT F 206.czi		WTF	906.26	1025.1	10	54.5	29.6144	0.7809	11.1039	6.7082	0.7849
WT F 206.czi		WTF	992.29	1026.3	35	110	39.0768	0.9052	13.3171	11.2705	0.4249
WT F 206.czi		WTF	1029.2	1025.8	24.75	91.5	40.7524	0.6923	15.7473	10.2122	0.7318
WT F 206.czi		WTF	1487.9	1026.5	34.5	117.25	42.243	0.8257	15.0558	11.4728	0.6812
WT F 206.czi		WTF	793.84	1026.8	46	209.75	58.8003	0.7623	23.5369	13.8966	0.8228
WT F 206.czi		WTF	855.25	1027.4	32	116.5	40.331	0.9	13.4171	11.5251	0.405
WT F 206.czi		WTF	881.14	1027.8	37.25	141	46.865	0.8067	17.5772	11.9863	0.6205
WT F 206.czi		WTF	1009.7	1026.5	26.75	76.25	35.3667	0.7661	12.7557	9.7816	0.6006
WT F 206.czi		WTF	1102.3	1028.1	37.5	100.75	38.651	0.8475	14.2305	9.2707	0.7452
WT F 206.czi		WTF	1687.8	1024.2	26.75	210	54.9881	0.8728	20.0718	14.8493	0.5895
WT F 206.czi		WTF	627.06	1027.4	23.5	93.75	39.2705	0.7639	15.0581	9.0888	0.7974
WT F 206.czi		WTF	918.44	1027.3	39.5	152.25	47.6676	0.842	17.4495	12.6756	0.7078
WT F 206.czi		WTF	1449.7	1028.1	39	102.25	42.1597	0.7229	15.1114	11.4985	0.5204
WT F 206.czi		WTF	714.27	1029.7	39.5	133.25	45.6283	0.8043	16.1952	11.5494	0.6364
WT F 206.czi		WTF	1135.8	1027.4	14.25	55.25	27.5751	0.9131	9.6391	7.4144	0.6402
WT F 206.czi		WTF	1432.9	1027.5	16.25	50.75	27.6713	0.8329	10.312	7.1797	0.6093
WT F 206.czi		WTF	1458.9	1028.6	23.5	76	35.6173	0.7528	14.1322	7.7907	0.8607
WT F 206.czi		WTF	647	1027.9	26.5	93	36.879	0.8593	13.2151	9.6017	0.7101
WT F 206.czi		WTF	1381	1028.3	25	74.75	33.9311	0.8159	12.5892	8.9217	0.6718
WT F 206.czi		WTF	1303.7	1030	27.5	65	31.6998	0.8129	11.9766	7.0669	0.7939
WT F 206.czi		WTF	1499.5	1029.7	34	107.75	39.5113	0.8673	13.6426	10.7464	0.6083
WT F 206.czi		WTF	1523.4	1027.5	20.25	84.25	36.1171	0.8116	12.9523	8.6959	0.6928
WT F 206.czi		WTF	1061.8	1030.8	17.25	72	33.8893	0.7878	11.4894	8.9884	0.5545
WT F 206.czi		WTF	1241.7	1029.9	28.75	94.25	37.3161	0.8505	13.7772	10.0951	0.6984
WT F 206.czi		WTF	1271.8	1027.4	9.25	45.5	26.0054	0.8455	9.4356	6.6793	0.6718
WT F 206.czi		WTF	1295.2	1029.7	26.5	63.75	29.8514	0.899	10.1235	8.6394	0.4936
WT F 206.czi		WTF	1338.8	1029.3	31	70.25	32.0368	0.8601	11.2783	9.1224	0.4383
WT F 206.czi		WTF	1411	1028.5	13	44	27.8898	0.7108	10.9105	5.8062	0.8425
WT F 206.czi		WTF	1000.6	1030.4	21.75	60	29.9834	0.8387	11.0626	8.3216	0.531
WT F 206.czi		WTF	1197.4	1028.8	12.5	47	26.8393	0.8199	9.5605	7.0211	0.697
WT F 206.czi		WTF	1204.7	1030	19.25	77.5	32.9552	0.8967	11.9719	8.9586	0.6823
WT F 206.czi		WTF	1252.5	1029.3	24.5	62.75	29.9912	0.8767	10.6311	8.2173	0.6571
WT F 206.czi		WTF	1263.2	1029.4	28.75	61.75	30.9307	0.8111	11.2401	7.412	0.7476
WT F 206.czi		WTF	1424.6	1029.6	21.75	47.5	26.2618	0.8655	8.924	7.4108	0.4551
WT F 206.czi		WTF	1440.9	1030.1	31.5	90.75	37.2216	0.8231	13.4407	9.7277	0.5752
WT F 206.czi		WTF	1663	1030.1	32.5	137.25	47.3087	0.7706	19.0802	11.2199	0.8235
WT F 206.czi		WTF	638.4	1030.9	28.5	84.75	38.2757	0.7269	13.4669	9.8785	0.7
WT F 206.czi		WTF	655.24	1029.1	11.75	33.75	22.0721	0.8706	7.5975	5.6783	0.5842
WT F 206.czi		WTF	684.24	1030.3	16	80.5	34.2659	0.8616	11.6183	9.4346	0.3596
WT F 206.czi		WTF	829.67	1029.9	38.75	132	43.4836	0.8773	14.5477	12.7017	0.5127
WT F 206.czi		WTF	973.98	1031.6	44.5	103.25	40.9889	0.7723	14.731	9.7963	0.6966
WT F 206.czi		WTF	1112.2	1028.5	11.25	65.5	30.8847	0.8629	11.8242	7.3484	0.7978
WT F 206.czi		WTF	1613.9	1031.4	33	117.75	42.5817	0.8161	15.9845	9.4132	0.8231
WT F 206.czi		WTF	694.58	1030.9	13	59	30.0486	0.8211	10.7657	8.3035	0.6672
WT F 206.czi		WTF	739.06	1031.2	41.5	135	43.9298	0.8791	15.8125	11.6168	0.6064
WT F 206.czi		WTF	890.32	1030.9	14.5	87.5	36.9756	0.8042	13.7101	8.4633	0.7476
WT F 206.czi		WTF	899.03	1031.5	19	65.75	31.0829	0.8552	11.0622	7.6378	0.7069
WT F 206.czi		WTF	910.07	1030.6	12	44.75	26.1357	0.8233	9.7942	6.7855	0.6701
WT F 206.czi		WTF	1051.3	1031.3	31.5	94.25	36.8999	0.8698	12.9389	10.1225	0.483
WT F 206.czi		WTF	1311.5	1031	24	72.25	32.658	0.8513	12.5882	8.3816	0.6351
WT F 206.czi		WTF	750.85	1032.5	20.5	87	35.9029	0.8481	12.9088	8.9715	0.6441
WT F 206.czi		WTF	1126.3	1030.8	36.25	100.25	38.71	0.8407	13.856	9.9727	0.6951
WT F 206.czi		WTF	1157	1032.4	32.75	85	35.092	0.8674	12.4589	10.0067	0.5331
WT F 206.czi		WTF	661.48	1031.6	20.5	53	28.2656	0.8336	10.6664	6.7452	0.7833
WT F 206.czi		WTF	670.24	1031.5	36.5	122.5	42.6017	0.8482	15.1076	12.1505	0.4464
WT F 206.czi		WTF	815.77	1031.8	41.25	182	53.8719	0.7881	18.2742	15.2442	0.5158
WT F 206.czi		WTF	1178.5	1031.8	36.25	100.5	38.0224	0.8736	14.1431	9.6847	0.7115
WT F 206.czi		WTF	1283.1	1031.9	40.25	123.75	44.6187	0.7811	17.5292	9.2702	0.843
WT F 206.czi		WTF	1345.1	1032.7	18.25	47	29.6228	0.6731	11.5947	5.8692	0.858
WT F 206.czi		WTF	1465.9	1031.6	29.75	71	32.7885	0.8299	12.1502	8.5179	0.6674
WT F 206.czi		WTF	1472.7	1031.7	24	66.5	33.437	0.7474	13.1707	7.0236	0.8478
WT F 206.czi		WTF	1639.2	1030.1	9.25	45.75	27.4093	0.7653	11.2292	5.1675	0.864
WT F 206.czi		WTF	938.12	1033.6	34.5	91	36.5574	0.8557	12.8463	9.4449	0.6117
WT F 206.czi		WTF	1392	1031.2	21.5	80.75	34.0638	0.8745	12.6831	8.4971	0.7069
WT F 206.czi		WTF	950.53	1034.1	27	93	36.0904	0.8972	13.5289	9.006	0.7228
WT F 206.czi		WTF	1076.3	1032.4	35	115.5	42.3562	0.809	16.1544	10.1351	0.722
WT F 206.czi		WTF	1223.8	1031.4	9.75	77.5	32.4482	0.925	11.7287	9.3649	0.5448
WT F 206.czi		WTF	1352.8	1033.4	38	92.5	38.6487	0.7782	14.3998	9.1793	0.7716
WT F 206.czi		WTF	1479.7	1031.6	13	38.5	22.9276	0.9204	8.3254	6.1912	0.6786
WT F 206.czi		WTF	1089.2	1031.9	12.25	47.5	28.3999	0.7401	11.5132	6.2169	0.8487
WT F 206.czi		WTF	1190.8	1032	22.5	71.75	32.7062	0.8429	11.4255	8.8882	0.5834
WT F 206.czi		WTF	1375.6	1032.8	18.25	50.5	27.7712	0.8228	10.3348	6.3742	0.8139
WT F 206.czi		WTF	1404.4	1033	35.25	77.25	35.7876	0.758	13.6355	9.0383	0.7308
WT F 206.czi		WTF	762.92	1034.5	39.25	131	43.3738	0.875	15.1463	11.6559	0.6203
WT F 206.czi		WTF	1026.4	1033.9	25.5	99.5	40.1618	0.7752	15.0549	8.2309	0.8188
WT F 206.czi		WTF	1118.2	1032.4	12	43.5	28.1814	0.6883	11.7828	5.4731	0.9033
WT F 206.czi		WTF	1211.2	1036	43.75	142	46.1416	0.8381	17.0261	10.8373	0.7861
WT F 206.czi		WTF	1233.1	1034	35.5	103.25	40.7255	0.7823	14.1195	11.0463	0.4338
WT F 206.czi		WTF	1272.1	1034.9	11.25	49	26.9444	0.8481	9.7198	7.3006	0.6453
WT F 206.czi		WTF	1321	1033.2	36.5	118	40.4734	0.9052	13.4937	11.8297	0.5142
WT F 206.czi		WTF	1330.9	1034.7	31.25	81.75	34.4717	0.8645	12.9002	8.887	0.6962
WT F 206.czi		WTF	1418.5	1034.1	31.5	77.75	33.4606	0.8727	11.5201	8.9114	0.6201
WT F 206.czi		WTF	1430	1034.1	17.25	39	23.8451	0.8619	8.557	6.2054	0.5134
WT F 206.czi		WTF	1508.9	1033.3	23	59.25	30.6777	0.7911	11.4237	8.5481	0.5743
WT F 206.czi		WTF	1529.5	1035.4	35.25	157.75	46.9277	0.9002	16.0202	13.1298	0.5461
WT F 206.czi		WTF	612.06	1030.1	12.25	228.5	55.4151	0.9351	18.8595	16	0.4299
WT F 206.czi		WTF	843.9	1035.9	28.75	78.75	37.6342	0.6987	13.9942	8.1819	0.8812
WT F 206.czi		WTF	869.46	1034.6	31.75	90	37.4028	0.8084	14.1194	9	0.6875
WT F 206.czi		WTF	1011	1033.7	28.5	87.5	39.1834	0.7162	16.0638	7.6677	0.9075
WT F 206.czi		WTF	1165.9	1035.6	27.25	84	36.7612	0.7811	13.1491	9.0839	0.7072
WT F 206.czi		WTF	1678.6	1034.2	35.75	110.75	40.1944	0.8614	14.8143	10.1056	0.6869
WT F 206.czi		WTF	836.5	1037.1	34.75	88.5	36.5674	0.8317	13.2466	10.1398	0.6191
WT F 206.czi		WTF	984.4	1033.2	15.25	45.5	25.3436	0.8902	9.2749	6.7454	0.5325
WT F 206.czi		WTF	1263.2	1037.9	68	123.25	44.9051	0.7681	16.4	11.3257	0.7794
WT F 206.czi		WTF	1580.9	1037.3	30.25	144.75	47.7	0.7995	17.1785	12.143	0.7102
WT F 206.czi		WTF	731.31	1034.6	11.5	61	31.9965	0.7487	11.8078	6.7558	0.8494
WT F 206.czi		WTF	961.5	1034.4	25.25	68.5	31.4805	0.8686	11.5008	8.4796	0.4994
WT F 206.czi		WTF	1251.1	1035.5	20	51	31.5894	0.6422	12.263	5.8699	0.9165
WT F 206.czi		WTF	1516.4	1034.7	15	63.25	30.5615	0.851	10.5124	8.2274	0.5691
WT F 206.czi		WTF	703.15	1034.8	17.75	112	39.5805	0.8984	13.5713	11.4267	0.4509
WT F 206.czi		WTF	930.67	1035.5	20.75	53.25	30.4794	0.7203	12.2522	6.6978	0.8446
WT F 206.czi		WTF	1369.1	1035	27.75	73	32.2705	0.8809	11.3659	8.4314	0.6625
WT F 206.czi		WTF	1542.5	1036.6	34.25	166.25	48.6777	0.8817	16.5558	13.0611	0.4067
WT F 206.czi		WTF	1645	1035.9	36.75	149.75	47.1723	0.8457	18.2807	11.3358	0.7504
WT F 206.czi		WTF	654.48	1035.6	18	50	26.8614	0.8708	9.9523	6.685	0.7434
WT F 206.czi		WTF	722.95	1035.8	33.5	110	41.2633	0.8118	13.8354	11.5422	0.3919
WT F 206.czi		WTF	905.21	1036.2	19	54.75	27.8954	0.8842	9.5947	8.0139	0.5355
WT F 206.czi		WTF	1624.7	1036.3	17.75	90.25	36.7988	0.8375	13.5407	8.5753	0.7339
WT F 206.czi		WTF	1691.6	1034.7	28.5	135.25	50.1982	0.6745	20.1571	8.8527	0.9113
WT F 206.czi		WTF	635.57	1038.5	24	90	37.1937	0.8175	14.6856	9.4038	0.7239
WT F 206.czi		WTF	797.89	1035.1	12	63	32.6567	0.7423	12.2661	7.9313	0.7474
WT F 206.czi		WTF	989.86	1037.3	27.25	59.75	31.1179	0.7754	10.8079	8.088	0.6783
WT F 206.czi		WTF	1093.3	1038.6	40	114	44.7591	0.7151	17.6563	9.7814	0.8458
WT F 206.czi		WTF	1114.1	1036.4	14.25	38.5	25.3026	0.7557	9.6577	5.9059	0.8214
WT F 206.czi		WTF	1385	1036.5	30.25	72.75	32.3032	0.8761	11.5758	8.6568	0.5413
WT F 206.czi		WTF	978.11	1038.1	19.5	55	29.0543	0.8188	10.0223	7.315	0.6424
WT F 206.czi		WTF	1037.5	1036.8	29	108	41.2736	0.7967	16.2315	9.0881	0.7831
WT F 206.czi		WTF	1137.3	1038.4	41.75	129.5	45.142	0.7986	16.3251	12.3111	0.642
WT F 206.czi		WTF	1360	1037.9	31.75	89	35.9936	0.8633	12.9682	9.0653	0.6835
WT F 206.czi		WTF	624.81	1037.7	26.75	119	40.9937	0.8899	15.1975	10.5813	0.6792
WT F 206.czi		WTF	690.72	1039.6	34	112.75	39.787	0.895	13.5843	11.102	0.5281
WT F 206.czi		WTF	850.61	1038.4	27	89.5	37.5996	0.7955	13.7032	8.6693	0.7998
WT F 206.czi		WTF	1103.9	1037	13.75	64.25	30.9081	0.8452	10.9073	7.9268	0.7022
WT F 206.czi		WTF	1300	1037.6	28.75	68.5	33.7966	0.7536	12.9627	7.3449	0.8535
WT F 206.czi		WTF	1339.1	1038.2	10	55.25	29.8029	0.7817	10.3973	7.5	0.7073
WT F 206.czi		WTF	1398.3	1038	12.5	43.75	25.6028	0.8387	9.4089	5.8954	0.716
WT F 206.czi		WTF	1486.8	1037.7	29	78.25	35.741	0.7698	13.6645	8.9169	0.7356
WT F 206.czi		WTF	1590.1	1039.1	38.25	138.5	47.8454	0.7603	18.5576	9.2915	0.8657
WT F 206.czi		WTF	1632.8	1040	33.5	112.5	40.2333	0.8734	14.4578	10.4026	0.6725
WT F 206.czi		WTF	967.24	1039.9	21.75	64.25	31.7695	0.7999	12.5994	8.0834	0.7553
WT F 206.czi		WTF	1195.7	1038.4	18	48.5	28.0677	0.7736	10.7705	5.9084	0.8545
WT F 206.czi		WTF	1449.2	1039.4	21	100.75	37.9907	0.8772	13.6164	10.1972	0.6942
WT F 206.czi		WTF	1554.5	1036	31	132.75	46.9171	0.7578	18.7742	10.5812	0.823
WT F 206.czi		WTF	1666.2	1037.1	13	41.5	28.2695	0.6526	11.2546	6.2716	0.7925
WT F 206.czi		WTF	784.33	1036.8	11.5	101.25	39.6287	0.8102	14.8606	10.0969	0.5939
WT F 206.czi		WTF	861.04	1038.9	35	106.5	40.0684	0.8336	15.031	9.7107	0.7758
WT F 206.czi		WTF	914.03	1038.8	32.25	87.75	35.5629	0.8719	13.0891	9.7479	0.6262
WT F 206.czi		WTF	922	1039.7	27.5	56	30.2416	0.7695	11.5013	6.0198	0.8581
WT F 206.czi		WTF	996.95	1038	26	60.75	30.9106	0.799	11.1528	8.1948	0.634
WT F 206.czi		WTF	1082.8	1040	47.5	105.5	39.7882	0.8374	12.9722	11.7267	0.3546
WT F 206.czi		WTF	1125.1	1039.2	25.25	70.25	33.1399	0.8038	12.0302	7.1823	0.8221
WT F 206.czi		WTF	1186.4	1039.9	27.25	70.75	33.0381	0.8145	12.4461	8.6906	0.6608
WT F 206.czi		WTF	1409.9	1037.3	13.25	33.5	23.1721	0.784	8.1122	6.6536	0.5214
WT F 206.czi		WTF	1459.2	1041.4	51.75	132.25	46.0672	0.7831	15.6765	11.237	0.7138
WT F 206.czi		WTF	1475.4	1040.1	32.75	84.75	37.601	0.7533	14.6474	7.7962	0.8489
WT F 206.czi		WTF	1607.5	1039.8	38.5	117.75	43.6441	0.7768	16.4254	10.5818	0.7783
WT F 206.czi		WTF	646.07	1039.9	31.25	86.5	34.4286	0.917	11.9458	9.9757	0.458
WT F 206.czi		WTF	678.14	1039.2	36.75	130.25	43.5505	0.863	14.6687	12.7279	0.444
WT F 206.czi		WTF	808.89	1039.9	34.75	136.75	48.6408	0.7263	20.3128	8.5596	0.887
WT F 206.czi		WTF	1046.3	1038.1	22.5	59.25	30.2231	0.8151	10.3171	8.1267	0.6061
WT F 206.czi		WTF	1426.6	1040.7	23.5	58.75	30.6527	0.7857	11.1743	8.0478	0.6983
WT F 206.czi		WTF	1438.1	1039.1	28.75	79.75	33.8751	0.8733	11.9156	9.078	0.639
WT F 206.czi		WTF	792.13	1041.3	11.25	63.25	31.2092	0.816	11.826	8.3364	0.6532
WT F 206.czi		WTF	897.26	1040.8	34.25	79.75	34.7395	0.8304	12.5408	8.53	0.7066
WT F 206.czi		WTF	1110	1041	30.25	53	28.6136	0.8135	10.2476	7.8379	0.5295
WT F 206.czi		WTF	1246.6	1040.2	27.25	75	33.2461	0.8527	12.7358	8.6677	0.7464
WT F 206.czi		WTF	1289.4	1039.3	14.75	48	26.9767	0.8288	9.9557	5.8567	0.7915
WT F 206.czi		WTF	1493.2	1041.1	24.5	107.5	43.2567	0.722	16.2267	9.1879	0.8576
WT F 206.czi		WTF	1504.2	1040.4	34.25	87.75	35.9871	0.8515	11.8201	9.9105	0.5399
WT F 206.czi		WTF	1569.2	1037.5	17.5	95.75	39.627	0.7662	15.1774	8.998	0.7387
WT F 206.czi		WTF	1598.9	1040.9	30.5	110.25	43.1971	0.7425	16.3889	9.4511	0.8531
WT F 206.czi		WTF	663.37	1040.3	10	61.5	30.3144	0.841	10.6611	8.0815	0.5326
WT F 206.czi		WTF	877.97	1040.2	34	101.5	38.4449	0.863	13.1028	10.1352	0.4482
WT F 206.czi		WTF	1015.2	1039.8	10	73.75	34.0006	0.8017	12.8996	9.048	0.6569
WT F 206.czi		WTF	1057.6	1039.4	18.5	71.75	32.8694	0.8345	10.935	9.0107	0.5299
WT F 206.czi		WTF	1146.6	1039.2	17.5	60	29.7191	0.8537	10.7249	8.1446	0.58
WT F 206.czi		WTF	1279.8	1041.3	38.75	103.75	39.0912	0.8532	14.0975	10.0564	0.7294
WT F 206.czi		WTF	1311	1040.5	29	83	34.7803	0.8622	12.034	9.9886	0.3732
WT F 206.czi		WTF	1172.3	1040.5	21.5	70.75	31.6097	0.8898	11.8129	7.9731	0.7009
WT F 206.czi		WTF	1179.6	1042.1	18.5	58.5	31.8438	0.725	11.7971	7.4196	0.7705
WT F 206.czi		WTF	1414.9	1041.1	19.75	37.75	24.1065	0.8163	8.884	5.8494	0.6997
WT F 206.czi		WTF	1006.3	1041.9	28.75	71	36.602	0.666	14.8242	7.2857	0.8646
WT F 206.czi		WTF	1155.5	1040.6	19.5	60.75	29.518	0.8762	9.9865	8.4146	0.3762
WT F 206.czi		WTF	1376.6	1041	19.5	49.5	26.1496	0.9097	9.2353	6.7064	0.6642
WT F 206.czi		WTF	1672.6	1042.6	36	104.75	38.5941	0.8837	13.9649	10.5387	0.5891
WT F 206.czi		WTF	747.2	1043.6	60.5	194.5	54.9839	0.8085	19.6452	14.8505	0.466
WT F 206.czi		WTF	823.66	1042.8	39.5	157.25	48.6113	0.8362	17.3591	13.4068	0.5707
WT F 206.czi		WTF	928.55	1041.6	26	52.25	27.8554	0.8462	9.4402	7.6897	0.3744
WT F 206.czi		WTF	1200.5	1040.2	11.25	33.25	25.2566	0.655	10.203	5.4212	0.8021
WT F 206.czi		WTF	1224.8	1040.3	14.25	61.5	30.1011	0.8529	11.1304	8.1565	0.6514
WT F 206.czi		WTF	1557.4	1043.9	30.25	106.5	47.88	0.5838	17.7172	10.6425	0.8485
WT F 206.czi		WTF	959.82	1043	28	68.5	34.4502	0.7253	14.3947	6.8696	0.8976
WT F 206.czi		WTF	1026.6	1042.7	31.25	109.25	40.9362	0.8193	15.3205	10.2126	0.783
WT F 206.czi		WTF	1072.5	1040.9	9.5	38.75	25.2439	0.7641	9.4547	5.8314	0.7096
WT F 206.czi		WTF	1391.9	1041.8	26.25	57.5	28.5096	0.889	10.1723	7.8284	0.5902
WT F 206.czi		WTF	1653.4	1040.6	24	120.75	44.1948	0.7769	16.2609	10.0123	0.8085
WT F 206.czi		WTF	614.5	1042.2	25.5	80	34.4589	0.8466	12.1823	9.4601	0.593
WT F 206.czi		WTF	1065.6	1040.7	16.5	66.25	32.9736	0.7657	12.2071	8.5473	0.6789
WT F 206.czi		WTF	1237.6	1043	18.75	71.75	33.2085	0.8176	12.9927	8.0898	0.7846
WT F 206.czi		WTF	1321.2	1042.9	21.25	87.75	38.6358	0.7387	15.2255	9.1605	0.8117
WT F 206.czi		WTF	1661.9	1043.6	33.75	77.25	35.7016	0.7616	12.3829	9.9184	0.4216
WT F 206.czi		WTF	654.08	1043.1	18.5	50.75	27.6661	0.8332	10.1996	7.0099	0.7531
WT F 206.czi		WTF	804.45	1046.3	30.25	108.5	46.9108	0.6196	17.4584	8.1748	0.9218
WT F 206.czi		WTF	887.82	1041.2	15	69	31.1471	0.8938	10.8003	8.8248	0.4382
WT F 206.czi		WTF	941.73	1042.4	27	80.25	34.9338	0.8263	12.7232	8.3445	0.7348
WT F 206.czi		WTF	1216.3	1043.9	34.25	87.75	38.8562	0.7304	15.698	8.9298	0.7592
WT F 206.czi		WTF	1297	1043.6	12.25	45.25	26.6094	0.8031	10.2403	6.0239	0.8346
WT F 206.czi		WTF	1406.2	1043.6	32	76.5	32.9486	0.8855	11.6229	8.4167	0.6275
WT F 206.czi		WTF	720.31	1043.4	19	74.75	37.9243	0.6531	15.5689	6.6701	0.9015
WT F 206.czi		WTF	952.22	1045.5	42.25	111.75	41.6719	0.8087	14.4139	10.6584	0.5871
WT F 206.czi		WTF	983.95	1043.7	31	65	30.8984	0.8556	11.2332	8.3264	0.5517
WT F 206.czi		WTF	1368.4	1043.7	26.5	59	29.7952	0.8352	11.053	7.4348	0.735
WT F 206.czi		WTF	1420.5	1045.7	23	69	32.0487	0.8442	11.5559	8.2882	0.6992
WT F 206.czi		WTF	1466.6	1043.6	18.75	50	27.8836	0.8081	11.3536	6.6381	0.8082
WT F 206.czi		WTF	1512.2	1042.9	11.5	39.75	24.3454	0.8428	8.8312	6.0143	0.6479
WT F 206.czi		WTF	1520.1	1043.9	18	94	37.1184	0.8573	12.7419	9.7981	0.6229
WT F 206.czi		WTF	1615.8	1043.6	29.5	97.5	39.9663	0.7671	15.7203	9.7553	0.7649
WT F 206.czi		WTF	1696.3	1043.5	35.25	203.5	54.5816	0.8584	19.4046	13.5018	0.6946
WT F 206.czi		WTF	759.95	1046.4	36.75	139.75	46.0022	0.8299	16.5575	10.9324	0.6933
WT F 206.czi		WTF	1431.9	1047.4	48	114.5	43.7234	0.7526	14.9291	10.9326	0.5988
WT F 206.czi		WTF	600.76	1041.6	19.25	198.75	52.9633	0.8904	18.1302	14.9087	0.3346
WT F 206.czi		WTF	706.71	1044.2	42.5	150.5	48.6786	0.7981	16.9427	12.002	0.6864
WT F 206.czi		WTF	870.65	1045.5	26	62	30.0281	0.8641	10.6943	7.665	0.6798
WT F 206.czi		WTF	1042.2	1045.2	33.75	75	35.5374	0.7463	14.1479	7.5865	0.8401
WT F 206.czi		WTF	1257.6	1044.8	27.25	71.5	31.6674	0.896	10.649	9.1679	0.4506
WT F 206.czi		WTF	1350.2	1044.2	30.5	109.75	40.1849	0.8541	14.0259	11.4039	0.5245
WT F 206.czi		WTF	1480.8	1044.4	11.25	46	26.9	0.7988	10.3912	6.9505	0.6907
WT F 206.czi		WTF	1568	1045.7	29.75	96.5	41.8382	0.6928	16.7962	8.9344	0.8691
WT F 206.czi		WTF	772.08	1045	43	143.75	47.2855	0.8079	18.2841	11.9877	0.7157
WT F 206.czi		WTF	998.04	1046.1	23.5	56	28.8414	0.846	10.4006	7.8359	0.6368
WT F 206.czi		WTF	1163.1	1046.3	23.75	95	36.6361	0.8894	12.4468	10.5448	0.4133
WT F 206.czi		WTF	733.36	1045.4	35.75	130.5	45.7579	0.7832	15.9254	11.5539	0.6115
WT F 206.czi		WTF	905.81	1046.9	29.5	98.75	38.7	0.8286	13.4765	9.9223	0.5578
WT F 206.czi		WTF	1117.4	1046.3	26.25	73	32.9043	0.8473	11.6083	8.3981	0.6468
WT F 206.czi		WTF	1385	1046.2	18.75	55.5	29.3999	0.8069	10.6979	6.6289	0.7867
WT F 206.czi		WTF	855.57	1046.3	32.75	77	34.2141	0.8266	11.8064	9.1037	0.6676
WT F 206.czi		WTF	1053.8	1047.2	32.5	101.75	37.4605	0.9112	13.2767	10.1595	0.5939
WT F 206.czi		WTF	1097.8	1047.2	36.5	108.75	39.3043	0.8846	13.8622	10.9126	0.564
WT F 206.czi		WTF	1127	1047.8	36.25	104.25	39.9301	0.8216	14.5348	10.6911	0.6746
WT F 206.czi		WTF	1150.8	1048.6	41.5	124	43.013	0.8422	16.0651	9.6191	0.7888
WT F 206.czi		WTF	1200.3	1046.7	13.25	48.25	29.5726	0.6933	11.7416	7.0488	0.7209
WT F 206.czi		WTF	1273.2	1045.4	13	48.5	26.856	0.845	9.285	6.8892	0.6555
WT F 206.czi		WTF	1304.8	1047.1	31.25	76.5	32.8807	0.8892	11.3435	9.0487	0.4316
WT F 206.czi		WTF	1444	1047.2	19.5	48	26.9994	0.8275	10.482	5.7102	0.7758
WT F 206.czi		WTF	934.11	1046.1	10.25	34.5	22.4427	0.8608	7.6986	5.9788	0.573
WT F 206.czi		WTF	1291.2	1045.9	15.75	48.75	27.8582	0.7894	10.5443	6.8024	0.7661
WT F 206.czi		WTF	1329.9	1046.3	35.5	89.75	36.9497	0.8261	13.0884	10.1941	0.5215
WT F 206.czi		WTF	1340.1	1048.1	33	121.5	44.7832	0.7613	15.7911	12.5138	0.5325
WT F 206.czi		WTF	668.4	1046.2	10.75	69.75	31.0183	0.911	10.6482	8.8085	0.4338
WT F 206.czi		WTF	971.96	1047.2	35.75	103	39.0617	0.8483	14.9004	9.7842	0.7398
WT F 206.czi		WTF	1191.6	1049.2	36.25	129	43.8401	0.8434	16.3753	11.2361	0.639
WT F 206.czi		WTF	1206.4	1048.9	23	82.5	36.8815	0.7622	14.2263	8.5343	0.8055
WT F 206.czi		WTF	1225.8	1048.2	17.75	50.5	27.5757	0.8345	10.6233	6.9606	0.7327
WT F 206.czi		WTF	1682.4	1048.8	35.25	131.25	42.6637	0.9061	14.4881	11.645	0.4808
WT F 206.czi		WTF	833.45	1047.7	9.5	85.5	34.9565	0.8793	12.5232	8.3923	0.7023
WT F 206.czi		WTF	915.8	1048.2	31.25	73.25	33.9902	0.7967	12.5545	8.5475	0.7005
WT F 206.czi		WTF	1106.9	1050.1	39	107.5	41.0335	0.8023	14.368	10.633	0.6767
WT F 206.czi		WTF	1233.9	1048.4	21	70.5	36.2624	0.6737	13.0686	8.8595	0.7853
WT F 206.czi		WTF	1267.3	1048.4	11.5	45.5	26.0084	0.8453	9.9079	6.3284	0.7727
WT F 206.czi		WTF	1364	1048.6	23	74.75	34.8508	0.7734	13.7289	8.0697	0.8208
WT F 206.czi		WTF	990.01	1049.1	30.5	76.5	34.0819	0.8276	12.8963	8.8317	0.702
WT F 206.czi		WTF	1249.7	1048.1	23	71.5	33.805	0.7862	13.307	7.8524	0.8102
WT F 206.czi		WTF	1393	1048	16	35.25	23.1327	0.8278	8.8454	5.3957	0.7592
WT F 206.czi		WTF	1640.6	1047.4	11	86.75	35.5212	0.864	13.617	8.1664	0.8015
WT F 206.czi		WTF	632.38	1048.1	33.25	112.75	40.6013	0.8595	14.3498	10.4937	0.5317
WT F 206.czi		WTF	696.53	1051.2	43.25	145.75	47.3317	0.8175	16.4518	12.3246	0.6945
WT F 206.czi		WTF	717.99	1050.6	29.75	94	37.9167	0.8216	13.8115	9.1907	0.6544
WT F 206.czi		WTF	895.19	1050.8	39.5	119.25	41.9097	0.8532	15.5877	10.6257	0.6851
WT F 206.czi		WTF	1066	1049.7	35.25	87.25	36.9156	0.8046	12.4893	10.5302	0.4804
WT F 206.czi		WTF	1080	1049.4	55	149	56.9651	0.577	20.9951	11.3848	0.8764
WT F 206.czi		WTF	1377.4	1049	33.25	79.25	34.3777	0.8427	12.7473	8.9566	0.7236
WT F 206.czi		WTF	1400.6	1049.2	21.25	74.5	34.1395	0.8033	12.1742	8.4853	0.6839
WT F 206.czi		WTF	1413	1049	11	44.5	25.4779	0.8615	8.8434	7.2521	0.3751
WT F 206.czi		WTF	1498.2	1048.5	18.5	85.75	34.9909	0.8801	12.5413	9.1087	0.6949
WT F 206.czi		WTF	619.8	1049.7	35.75	107.5	39.8303	0.8515	15.2342	10.2144	0.68
WT F 206.czi		WTF	646.22	1048.3	20.5	56.25	31.3794	0.7179	12.3644	7.016	0.8181
WT F 206.czi		WTF	678.17	1050	31	92.75	39.9069	0.7319	14.7838	9.8971	0.6527
WT F 206.czi		WTF	783.28	1049.3	42	151.25	46.7644	0.8691	16.5928	13.1928	0.6175
WT F 206.czi		WTF	884.07	1048.8	28	65.25	30.7452	0.8674	10.1659	8.7449	0.5083
WT F 206.czi		WTF	925.45	1050	31	78.25	33.6039	0.8708	11.3674	9.2898	0.5874
WT F 206.czi		WTF	1004.5	1049.9	27.25	74.25	35.8615	0.7255	14.7849	7.5623	0.8311
WT F 206.czi		WTF	1136	1049.4	32.5	87.5	36.4574	0.8273	13.6186	9.9276	0.6657
WT F 206.czi		WTF	656.98	1049.2	29	76	33.7904	0.8364	11.9455	8.0628	0.7691
WT F 206.czi		WTF	865.06	1048.9	11	36.25	23.9568	0.7937	8.788	6.2572	0.6582
WT F 206.czi		WTF	943.5	1051.5	30.75	83.25	33.946	0.9079	11.8046	9.869	0.4387
WT F 206.czi		WTF	1536.2	1048.2	36.25	131.75	43.3205	0.8822	14.5662	12.5102	0.4293
WT F 206.czi		WTF	608.38	1050.1	25.25	73.75	32.6985	0.8668	11.5261	8.8624	0.6389
WT F 206.czi		WTF	842.92	1049.5	31.5	110.5	40.3036	0.8548	14.2765	11.3311	0.5073
WT F 206.czi		WTF	1020.1	1050.6	27.75	117	40.6021	0.8919	14.6005	11.2709	0.5687
WT F 206.czi		WTF	1509.7	1050.5	31	82.5	34.315	0.8804	12.2974	9.504	0.652
WT F 206.czi		WTF	1176.2	1050.6	33.5	102.5	38.8498	0.8534	13.865	9.8603	0.6625
WT F 206.czi		WTF	1474.8	1051.1	25.75	61.75	30.7933	0.8183	11.1849	7.1686	0.7917
WT F 206.czi		WTF	1626.7	1051.9	38.75	178.5	51.7481	0.8376	18.1776	14.3191	0.4144
WT F 206.czi		WTF	798.26	1051.7	21.75	120	41.3591	0.8816	14.7489	10.1961	0.6853
WT F 206.czi		WTF	980.04	1052.5	36.75	85.5	35.3567	0.8595	11.941	9.8387	0.2872
WT F 206.czi		WTF	1467.5	1051.7	19.5	62.75	30.8462	0.8287	10.907	8.4418	0.5668
WT F 206.czi		WTF	1526.9	1050.4	20.5	91	38.7315	0.7623	13.6285	10.1535	0.6518
WT F 206.czi		WTF	1664.6	1050.4	9.5	45.25	26.3641	0.8181	10.2437	6.5076	0.7875
WT F 206.czi		WTF	686.56	1052.8	25.75	106.25	42.1754	0.7506	15.4312	10.9809	0.7062
WT F 206.czi		WTF	1042.7	1052.2	26	75.5	34.3995	0.8018	12.9292	7.8025	0.7666
WT F 206.czi		WTF	1218.3	1051.3	9	42.25	24.6028	0.8771	8.8413	6.2407	0.6452
WT F 206.czi		WTF	1287.9	1051.3	17.5	65.75	31.9658	0.8086	11.5996	8.6475	0.6845
WT F 206.czi		WTF	1450.7	1049.8	15.5	53	28.606	0.8139	10.5301	6.7688	0.7937
WT F 206.czi		WTF	1616.2	1051.6	22.5	61.25	35.707	0.6037	12.9324	9.0542	0.5911
WT F 206.czi		WTF	1653.3	1052.4	35.75	106.5	38.9252	0.8833	13.2297	11.3172	0.3055
WT F 206.czi		WTF	1260.6	1052.3	20.25	61.25	30.3643	0.8348	11.2206	7.4383	0.6894
WT F 206.czi		WTF	1354.2	1052.4	32	98.75	39.8991	0.7795	14.6398	9.365	0.7754
WT F 206.czi		WTF	1438.7	1055.4	34.5	115.5	43.1315	0.7802	17.0848	9.4309	0.7899
WT F 206.czi		WTF	1482.1	1052.6	31.25	83	35.8564	0.8112	14.1034	8.0499	0.8253
WT F 206.czi		WTF	1547	1052.3	34.5	129	43.5685	0.854	15.8071	11.0274	0.6862
WT F 206.czi		WTF	640.62	1053.2	23.25	73.5	33.8711	0.8051	12.1099	9.2885	0.5711
WT F 206.czi		WTF	875.54	1054.3	32	110.75	39.6947	0.8833	14.5425	10.8134	0.6825
WT F 206.czi		WTF	1245	1053.2	30.5	69.25	33.8963	0.7574	12.7168	8.1339	0.7545
WT F 206.czi		WTF	1278	1052.6	13.5	87	35.8969	0.8484	13.1737	9.5287	0.6489
WT F 206.czi		WTF	1315.5	1051.3	31.25	91.5	36.6149	0.8577	13.3214	9.7601	0.7006
WT F 206.czi		WTF	1571.5	1053	36.75	128.5	47.0393	0.7298	17.5006	12.0552	0.7428
WT F 206.czi		WTF	1591.7	1053.5	34.25	148.5	48.1484	0.805	16.7923	13.3981	0.6246
WT F 206.czi		WTF	855.64	1053.8	16.75	49.75	30.6905	0.6637	12.1774	6.9383	0.8311
WT F 206.czi		WTF	1031.9	1053.8	31	124.75	42.2667	0.8775	15.6622	11.614	0.6436
WT F 206.czi		WTF	1326.9	1054.7	30	81.5	35.579	0.8091	12.0889	9.359	0.4507
WT F 206.czi		WTF	1458.7	1052.9	21	60.5	29.8367	0.854	10.07	8.499	0.5324
WT F 206.czi		WTF	732.39	1054.1	25.5	87.5	40.641	0.6657	15.7358	9.7604	0.7825
WT F 206.czi		WTF	1395.5	1054.6	13.75	34.75	23.0531	0.8217	8.1528	5.5485	0.7715
WT F 206.czi		WTF	932.91	1055.3	36.5	106.25	39.1608	0.8706	13.4648	10.7915	0.5878
WT F 206.czi		WTF	956.5	1054.8	37.5	107	42.647	0.7393	14.9069	11.6679	0.6719
WT F 206.czi		WTF	1298.1	1054.6	31.25	86.5	34.9038	0.8922	12.1468	9.5201	0.515
WT F 206.czi		WTF	593.04	1051.6	19.75	155.25	49.6664	0.7909	18.8022	11.6569	0.8054
WT F 206.czi		WTF	673.61	1055.7	12.25	61.25	33.9946	0.666	13.9935	5.3501	0.9205
WT F 206.czi		WTF	1010.6	1055.2	39	109.75	41.9837	0.7824	14.4077	11.317	0.5823
WT F 206.czi		WTF	1146	1054.1	16.25	49.25	27.3531	0.8272	10.3214	6.4225	0.802
WT F 206.czi		WTF	661.67	1055.1	31	79.25	33.8742	0.8679	12.4445	7.7782	0.7584
WT F 206.czi		WTF	709.67	1055.9	19.25	107.5	39.2551	0.8767	14.4826	10.6066	0.6197
WT F 206.czi		WTF	822.33	1055.4	37.5	120.5	50.9435	0.5835	18.3546	12.3756	0.7768
WT F 206.czi		WTF	864.21	1056.5	26.5	95	37.4875	0.8495	12.924	10.9182	0.491
WT F 206.czi		WTF	913.58	1055.5	34.5	97	40.6805	0.7366	16.5221	8.9799	0.8701
WT F 206.czi		WTF	1091.2	1053.8	9.75	41.75	24.0696	0.9056	8.6545	6.364	0.5277
WT F 206.czi		WTF	1118.2	1055.5	33.5	90.75	38.1465	0.7837	13.9247	10.0986	0.6617
WT F 206.czi		WTF	1409.2	1056.5	23.5	99	38.6031	0.8348	14.2266	10.9086	0.6192
WT F 206.czi		WTF	1602	1055.5	37	131.5	45.7998	0.7878	17.0225	11.2441	0.738
WT F 206.czi		WTF	1642.9	1056	40.75	114.75	42.903	0.7834	15.6609	11.7915	0.662
WT F 206.czi		WTF	1672	1053.9	22.25	77.75	34.3924	0.826	12.6548	8.549	0.7128
WT F 206.czi		WTF	849.6	1056.4	33.25	65.75	31.1103	0.8537	10.4355	8.9739	0.2693
WT F 206.czi		WTF	885.98	1057.3	22.25	79.5	33.6023	0.8848	12.4039	9.2229	0.6723
WT F 206.czi		WTF	1168.6	1055.5	16.25	60.5	31.9124	0.7465	12.5788	7.7544	0.7944
WT F 206.czi		WTF	1184.8	1055.6	10.25	62.75	30.4166	0.8523	10.853	8.6239	0.3659
WT F 206.czi		WTF	1501.1	1056.4	26.25	81.25	34.4435	0.8606	12.3872	9.2965	0.6916
WT F 206.czi		WTF	1557.4	1055.9	31	114.5	39.8455	0.9063	13.6319	10.9449	0.5887
WT F 206.czi		WTF	1611.6	1056.3	19.75	78.5	37.8839	0.6873	14.815	8.571	0.7915
WT F 206.czi		WTF	628.73	1057.2	35.25	96.75	38.2328	0.8317	13.5321	10.5974	0.6637
WT F 206.czi		WTF	650.81	1056.8	29.25	66.25	30.9201	0.8708	11.2175	8.2496	0.4695
WT F 206.czi		WTF	770.12	1056.5	34.5	118	41.6156	0.8562	15.1888	11	0.6263
WT F 206.czi		WTF	969.04	1055.9	23.25	65.25	31.8155	0.8101	11.6213	8.3589	0.6633
WT F 206.czi		WTF	1077.8	1057.8	33	96.75	38.1639	0.8347	13.5926	10.7222	0.4946
WT F 206.czi		WTF	1224.5	1056.3	30	93.5	37.2084	0.8487	14.2306	8.8746	0.8009
WT F 206.czi		WTF	1238.3	1056.5	25.5	65	32.9563	0.752	13.7482	7.4495	0.8231
WT F 206.czi		WTF	1375.3	1058	34	109.5	39.7822	0.8695	13.2433	11	0.3237
WT F 206.czi		WTF	1390.5	1056.4	13.75	53.75	30.0733	0.7468	12.3949	5.3666	0.9015
WT F 206.czi		WTF	750.7	1056.7	39.75	151	47.5415	0.8395	16.6908	12.7279	0.5404
WT F 206.czi		WTF	1135.4	1058.7	50	130.25	48.6811	0.6907	16.6862	13.4599	0.6271
WT F 206.czi		WTF	1160.9	1056.8	33.5	88.75	35.4543	0.8872	12.7722	9.6738	0.635
WT F 206.czi		WTF	1306.8	1056.9	24	68.5	31.7483	0.854	11.3033	8.8283	0.6177
WT F 206.czi		WTF	1428.6	1058.1	29.5	87.25	36.9116	0.8047	14.2971	8.7724	0.7216
WT F 206.czi		WTF	1453.5	1057.2	14.25	39.75	24.7126	0.8179	8.8724	5.507	0.7518
WT F 206.czi		WTF	1490.1	1055.2	9	77.5	33.6364	0.8608	12.3198	9.4501	0.6234
WT F 206.czi		WTF	1513.3	1058.9	44.75	157.5	51.7548	0.7389	20.8042	10.4488	0.8879
WT F 206.czi		WTF	1581.2	1056.7	33.25	159.25	50.8651	0.7735	17.9366	13.8307	0.6862
WT F 206.czi		WTF	992.83	1057.5	29.25	78	35.7912	0.7652	13.2977	9.1443	0.7235
WT F 206.czi		WTF	1051.6	1057.1	35.5	92.75	37.4145	0.8326	13.5464	9.8384	0.5817
WT F 206.czi		WTF	1210	1056.6	28.5	96.25	39.6543	0.7692	14.8895	9.4037	0.6975
WT F 206.czi		WTF	1266.4	1056.6	11.5	48.75	27.8062	0.7923	10.8956	6.8354	0.7356
WT F 206.czi		WTF	1364.3	1058	34.25	100.5	38.8866	0.8352	14.1012	9.6332	0.6528
WT F 206.czi		WTF	1385	1057.5	12.75	58	31.1883	0.7493	11.7434	6.7327	0.8459
WT F 206.czi		WTF	1419.1	1057.4	34	111.75	41.2337	0.8259	15.8209	10.1773	0.7224
WT F 206.czi		WTF	1693.7	1055.6	20	106.25	41.1172	0.7898	15.3132	11.1088	0.6174
WT F 206.czi		WTF	1061.5	1059.3	38.75	121.75	44.8406	0.7609	15.9744	11.6974	0.5218
WT F 206.czi		WTF	1336.3	1058.5	34	103.25	39.0608	0.8504	14.9588	10.03	0.7354
WT F 206.czi		WTF	607.43	1058.7	31.75	93.5	36.1504	0.8991	12.4314	9.9521	0.5087
WT F 206.czi		WTF	668.64	1058.6	13.25	48.25	29.2412	0.7091	11.1494	7.4927	0.6673
WT F 206.czi		WTF	790.05	1058.6	15.75	110.5	39.3899	0.895	13.7977	10.8696	0.5571
WT F 206.czi		WTF	815.19	1058.5	35	110.25	46.0219	0.6541	19.4607	7.9114	0.92
WT F 206.czi		WTF	1661.5	1060.2	39	117.75	40.2444	0.9136	14.2177	11.4387	0.5557
WT F 206.czi		WTF	964.13	1061.1	17.25	82.5	37.8555	0.7234	15.4169	7.7149	0.8565
WT F 206.czi		WTF	1111.1	1060.2	35.5	84	34.9146	0.8659	12.0295	8.9567	0.5838
WT F 206.czi		WTF	1251.9	1058.3	16	68.75	31.6997	0.8598	11.8279	7.3067	0.7863
WT F 206.czi		WTF	1290.3	1060.9	28.5	89.5	36.8584	0.8279	13.3075	8.8402	0.7523
WT F 206.czi		WTF	839.47	1059.5	33.75	93.5	37.3502	0.8422	13.2456	10.5537	0.5048
WT F 206.czi		WTF	1095.1	1058.5	15.25	42.5	25.5196	0.8201	9.6321	6.1148	0.8151
WT F 206.czi		WTF	1317.7	1059.9	33.25	77	33.742	0.8499	11.2673	9.8696	0.4602
WT F 206.czi		WTF	1537.4	1060.9	35.75	130	42.6945	0.8962	13.9694	12.598	0.3142
WT F 206.czi		WTF	618.62	1059.7	14	78.75	33.4734	0.8832	12.0066	9.3991	0.6197
WT F 206.czi		WTF	738.69	1059.3	22.25	85.25	37.2587	0.7717	14.7449	7.648	0.8422
WT F 206.czi		WTF	999.62	1060.3	22.5	79	35.2468	0.7991	12.815	8.8642	0.7352
WT F 206.czi		WTF	1447.9	1060.8	30.25	84.5	35.5408	0.8406	13.6459	7.8953	0.8032
WT F 206.czi		WTF	1706	1056.6	18.25	209	53.8682	0.9051	18.681	15.0851	0.5661
WT F 206.czi		WTF	726.32	1059.3	16.5	77.25	36.5369	0.7272	14.1198	6.8354	0.8817
WT F 206.czi		WTF	808.52	1060.9	22.25	94.5	41.1515	0.7012	15.9688	8.5786	0.8715
WT F 206.czi		WTF	944.91	1060	28.5	79.25	37.9213	0.6925	12.4276	10.4243	0.5293
WT F 206.czi		WTF	985.99	1061	21.5	64.5	32.0402	0.7895	11.4612	8.0305	0.7032
WT F 206.czi		WTF	1401	1060.7	21.25	84	37.2377	0.7612	14.1702	9.8344	0.6599
WT F 206.czi		WTF	1525.8	1060.9	33.75	107.75	39.2778	0.8777	14.1689	10.6412	0.6482
WT F 206.czi		WTF	596.68	1061.8	44.5	111.25	56.5548	0.4371	23.8696	9.0349	0.9006
WT F 206.czi		WTF	645.11	1062.2	20.25	81.25	38.0886	0.7038	14.6136	7.4246	0.8518
WT F 206.czi		WTF	829.73	1061.5	40	127.25	44.5983	0.804	16.1501	11.8012	0.7313
WT F 206.czi		WTF	975.29	1062.7	35.75	102.75	39.0765	0.8456	13.9487	9.622	0.6844
WT F 206.czi		WTF	1101.1	1059.5	16.75	51.75	28.1307	0.8218	9.8157	7.6465	0.5976
WT F 206.czi		WTF	1174.9	1060.7	31.5	75.5	34.1172	0.8151	12.8465	8.3862	0.7547
WT F 206.czi		WTF	1352.8	1063.6	43	127.75	45.5702	0.7731	16.7728	10.6433	0.7886
WT F 206.czi		WTF	1670.6	1062.6	25.25	63.75	32.0546	0.7797	12.1093	7.5903	0.7469
WT F 206.czi		WTF	780.45	1063	34.75	118.5	40.4914	0.9082	14.1089	10.7331	0.5935
WT F 206.czi		WTF	898.63	1060.6	31.75	112	41.3988	0.8212	14.5645	10.1765	0.663
WT F 206.czi		WTF	1040.3	1061.7	33.75	92.5	35.9077	0.9015	12.5392	10.2824	0.385
WT F 206.czi		WTF	1086.2	1061.9	29.5	93.25	36.0423	0.9021	12.3084	9.6783	0.496
WT F 206.czi		WTF	1144.1	1062.9	30	76.75	34.1007	0.8294	13.2125	7.7782	0.8085
WT F 206.czi		WTF	1153.6	1060.4	22.25	53.25	27.7554	0.8686	9.4665	7.4872	0.5587
WT F 206.czi		WTF	1462.2	1059.7	15.5	37.5	23.8882	0.8258	8.5313	6.7261	0.5762
WT F 206.czi		WTF	923.88	1062.3	20.75	110	39.4343	0.8889	14.0293	9.832	0.6606
WT F 206.czi		WTF	1024.8	1062.3	35.75	115.75	40.4913	0.8872	13.525	11.5495	0.3411
WT F 206.czi		WTF	1272.6	1062.2	37.25	112.25	39.4367	0.907	13.6514	10.9827	0.5899
WT F 206.czi		WTF	1467.7	1062.7	28	68.25	34.0881	0.7381	13.5712	6.8393	0.873
WT F 206.czi		WTF	1485.4	1063.8	29.5	117.5	40.9636	0.8799	13.7096	11.9838	0.4607
WT F 206.czi		WTF	1071.1	1063.1	12.25	85.5	37.3214	0.7714	13.0646	9.5315	0.6577
WT F 206.czi		WTF	1192.5	1061.1	26.25	97.5	37.693	0.8624	13.2411	10.6066	0.5207
WT F 206.czi		WTF	1234.1	1062.7	22	69	32.7496	0.8084	12.7259	7.9752	0.7854
WT F 206.czi		WTF	1260.8	1063.5	31.75	104.75	38.4724	0.8893	13.6393	10.0082	0.6776
WT F 206.czi		WTF	1678.5	1063.6	30.75	112.5	42.9919	0.7649	16.3032	9.0991	0.8552
WT F 206.czi		WTF	654.85	1065.1	17.5	89.25	37.7348	0.7877	14.6601	8.4396	0.817
WT F 206.czi		WTF	747.52	1065.6	15	57.25	32.5175	0.6804	12.9989	4.9498	0.9269
WT F 206.czi		WTF	911.5	1065	61.75	162.5	52.597	0.7381	19.2718	13.8042	0.7435
WT F 206.czi		WTF	952.04	1062.6	11.75	36.75	22.8873	0.8816	7.6869	6.7547	0.3364
WT F 206.czi		WTF	1201.5	1062	26	96	40.0766	0.7511	14.5822	10.7257	0.7063
WT F 206.czi		WTF	1344.4	1061.7	12	65.25	32.4893	0.7768	12.2558	8.1513	0.7655
WT F 206.czi		WTF	1475.3	1063.1	29.25	89.75	36.7304	0.836	13.9238	8.7259	0.7575
WT F 206.czi		WTF	1564.9	1061.7	21.25	70.25	31.9663	0.8639	12.1986	8.4853	0.6422
WT F 206.czi		WTF	1214	1065.8	50.5	121.75	44.3823	0.7767	16.1055	11.9612	0.633
WT F 206.czi		WTF	1285.1	1068.8	61.25	219.25	64.0741	0.6711	24.4166	12.8541	0.8798
WT F 206.czi		WTF	1686.7	1062.7	25.25	89.25	38.364	0.762	13.5048	10.6159	0.4847
WT F 206.czi		WTF	722.29	1066.3	29.25	83.5	39.587	0.6696	16.2746	8.3766	0.8561
WT F 206.czi		WTF	760.41	1063.6	38.25	150	47.9652	0.8193	16.6786	12.9784	0.5734
WT F 206.czi		WTF	854.1	1065	54	138.75	45.7993	0.8312	17.4567	11.0988	0.7557
WT F 206.czi		WTF	1012.8	1064.9	37.5	98	40.0383	0.7682	16.0584	9.5062	0.8062
WT F 206.czi		WTF	1124.6	1063.6	30.5	100.25	38.0132	0.8718	13.7267	10.4001	0.5594
WT F 206.czi		WTF	1311.8	1064.9	31	67.25	33.0612	0.7732	13.1908	6.7535	0.8734
WT F 206.czi		WTF	1638	1062.4	9.5	80.75	37.6318	0.7165	15.612	7.0949	0.8889
WT F 206.czi		WTF	585.64	1061.2	16	113.5	43.0504	0.7696	15.923	7.7782	0.8506
WT F 206.czi		WTF	1224.2	1064.7	24.5	80.5	36.0394	0.7788	13.5536	8.0667	0.8181
WT F 206.czi		WTF	1298.8	1066	32.75	103.75	38.7677	0.8675	14.5522	9.4676	0.7285
WT F 206.czi		WTF	1242.3	1064.7	17.25	65.25	30.8404	0.8621	11.5775	7.6212	0.7458
WT F 206.czi		WTF	1457.9	1064.6	20.5	57.5	30.3932	0.7822	11.3355	7.4531	0.8018
WT F 206.czi		WTF	1650.7	1066	36.5	148.25	47.352	0.8309	16.7929	12.7206	0.6084
WT F 206.czi		WTF	668.87	1065.5	28.75	115.25	44.6556	0.7263	16.1665	10.103	0.8424
WT F 206.czi		WTF	683.63	1065.1	35.25	152.25	46.8188	0.8728	16.5833	13.279	0.3185
WT F 206.czi		WTF	715.51	1064.2	21.75	72.75	35.3314	0.7324	12.8336	9.1542	0.7343
WT F 206.czi		WTF	800.99	1065	37.25	124	42.8949	0.8469	15.4599	10.1614	0.7175
WT F 206.czi		WTF	936.43	1065.1	38.75	102	37.8037	0.8969	12.8975	10.6863	0.603
WT F 206.czi		WTF	1441.1	1065.5	23.75	79	33.8064	0.8686	12.8996	9.4597	0.636
WT F 206.czi		WTF	1499.3	1066	30.25	143.25	44.9716	0.8901	15.3577	12.0127	0.6027
WT F 206.czi		WTF	1626.3	1064	31.25	118.25	41.73	0.8533	14.5214	11.5682	0.5973
WT F 206.czi		WTF	632.66	1066.2	21	53	32.5898	0.6271	13.1345	6.3993	0.9087
WT F 206.czi		WTF	640.24	1067.7	18	116.25	45.3551	0.7102	17.1326	11.0743	0.7871
WT F 206.czi		WTF	702.06	1064.9	32.75	125.75	45.066	0.7781	17.6164	10.9384	0.7732
WT F 206.czi		WTF	1048.2	1065.6	15.25	49.75	26.0732	0.9196	8.9392	7.1554	0.3997
WT F 206.czi		WTF	1179.3	1066.2	41.75	98.75	42.1502	0.6985	16.8261	8.3172	0.9011
WT F 206.czi		WTF	1324.9	1066.8	27.75	135.75	43.1134	0.9178	15.4869	11.3387	0.6658
WT F 206.czi		WTF	1550.1	1065.4	34.5	110.75	39.8498	0.8764	13.9876	11.0374	0.5206
WT F 206.czi		WTF	1613.6	1065.8	15.5	113.25	43.026	0.7688	15.1184	11.6522	0.3933
WT F 206.czi		WTF	693.03	1064.9	24.5	67.25	33.7932	0.74	13.5012	6.3703	0.8978
WT F 206.czi		WTF	889.79	1067.3	32.25	94	37.0765	0.8593	13.6104	9.8345	0.6094
WT F 206.czi		WTF	1003.8	1066.3	13.75	57.75	29.9099	0.8112	11.6821	6.3639	0.8445
WT F 206.czi		WTF	1159	1066.7	17	56.5	28.0263	0.9039	9.7269	7.7782	0.521
WT F 206.czi		WTF	868.88	1065.1	20.25	86	35.2252	0.871	12.0659	9.739	0.5142
WT F 206.czi		WTF	879.41	1065.2	32	98.5	36.9864	0.9048	13.1173	10.0964	0.5511
WT F 206.czi		WTF	1363.6	1066.3	22.75	80.25	35.3682	0.8062	13.9253	8.3598	0.823
WT F 206.czi		WTF	1380.6	1066.8	33.5	87.25	35.4194	0.874	12.3017	10.1829	0.5934
WT F 206.czi		WTF	1426.8	1068.3	50.75	161	52.3529	0.7382	19.3897	12.5211	0.7981
WT F 206.czi		WTF	1518.1	1066.2	14	64	29.8525	0.9025	10.5583	7.927	0.4614
WT F 206.czi		WTF	1698.3	1067.8	26.5	101.5	38.8362	0.8457	13.964	10.2251	0.6554
WT F 206.czi		WTF	771.37	1066.8	13.75	58	28.6433	0.8884	9.8113	7.7911	0.5135
WT F 206.czi		WTF	958.38	1066	11.25	43.5	24.4788	0.9123	8.7506	6.7237	0.4101
WT F 206.czi		WTF	1093.9	1067.5	34	73	31.8658	0.9034	11.2759	8.8415	0.6149
WT F 206.czi		WTF	1104.5	1066.9	33.75	75.25	31.6672	0.943	11.0074	8.8979	0.4571
WT F 206.czi		WTF	1167.5	1066.3	13	51.75	27.0997	0.8855	10.5327	6.5918	0.7699
WT F 206.czi		WTF	1601.5	1068.9	38.75	179.5	50.8421	0.8726	18.8187	13.6668	0.6351
WT F 206.czi		WTF	614.07	1068.1	30.75	89.25	37.5011	0.7975	14.0322	10.1352	0.6728
WT F 206.czi		WTF	626.69	1068.6	28.75	92	39.5112	0.7406	15.6655	8.3674	0.8334
WT F 206.czi		WTF	741.38	1069.9	31.5	122	43.621	0.8057	16.2425	11.5494	0.581
WT F 206.czi		WTF	1132.9	1068.4	11.75	66.5	31.8704	0.8227	11.2328	9.0047	0.4771
WT F 206.czi		WTF	1149.7	1069.4	22.25	96.25	36.834	0.8915	13.0607	10.4758	0.4408
WT F 206.czi		WTF	1188.2	1068.1	10.25	38	23.9499	0.8325	8.1935	6.364	0.4617
WT F 206.czi		WTF	1253	1068	28.25	87.25	35.5661	0.8668	13.6213	8.9589	0.7358
WT F 206.czi		WTF	1568.4	1070.1	37.5	103.25	44.8712	0.6444	17.6562	10.557	0.8025
WT F 206.czi		WTF	842.48	1068.7	31	78.25	35.497	0.7804	12.6765	9.4347	0.2251
WT F 206.czi		WTF	982.84	1068.9	17.5	81.5	33.8414	0.8943	11.8674	9.5854	0.3687
WT F 206.czi		WTF	1336.7	1068	16.5	73.25	32.7985	0.8557	12.8209	7.9613	0.7578
WT F 206.czi		WTF	1576.5	1068.9	12	89.75	36.8741	0.8295	14.132	8.345	0.7862
WT F 206.czi		WTF	1714.9	1068.3	18.75	226.75	58.0334	0.8461	19.8016	16.7744	0.4225
WT F 206.czi		WTF	605.91	1069.2	30.75	65.5	31.1993	0.8456	10.5882	9.0213	0.189
WT F 206.czi		WTF	1055.2	1069	26	80.25	37.7594	0.7073	14.4414	8.2734	0.8505
WT F 206.czi		WTF	1306.6	1068.7	20.75	40	25.3156	0.7843	9.2498	6.7785	0.4831
WT F 206.czi		WTF	1388.6	1067.3	15.25	62	30.7507	0.8239	11.5463	7.8335	0.7822
WT F 206.czi		WTF	1398	1068.5	23.25	79.75	34.5557	0.8393	12.801	9.7803	0.6131
WT F 206.czi		WTF	710.02	1070.2	23.75	82	39.7088	0.6535	15.3476	9.2867	0.7594
WT F 206.czi		WTF	1032.8	1069.5	35.25	96.5	37.571	0.8591	13.0038	10.3043	0.517
WT F 206.czi		WTF	1115.9	1069.7	33.75	95.25	36.9759	0.8755	12.6402	10.259	0.3991
WT F 206.czi		WTF	1559.3	1069.6	31	73.25	31.9232	0.9032	11.8397	8.9886	0.5885
WT F 206.czi		WTF	594.19	1070.9	27.25	89.5	35.8909	0.8731	12.218	10.2361	0.5245
WT F 206.czi		WTF	944.34	1071.5	19.75	80	35.2119	0.8108	13.9921	7.6991	0.8303
WT F 206.czi		WTF	579.49	1067.6	13.75	148.25	49.5544	0.7586	18.445	11.8831	0.8173
WT F 206.czi		WTF	1587.3	1069	30.5	147	48.4789	0.786	18.0771	12.6054	0.6316
WT F 206.czi		WTF	1633.7	1070.2	25.75	86.75	38.265	0.7445	14.482	8.7549	0.7857
WT F 206.czi		WTF	899.89	1070.9	31.75	91.75	36.7311	0.8546	12.55	9.491	0.626
WT F 206.czi		WTF	952.16	1071.9	36	77	33.0405	0.8864	11.8146	8.4408	0.664
WT F 206.czi		WTF	1227.3	1072.7	42	104.25	40.2026	0.8105	14.5846	10.362	0.7497
WT F 206.czi		WTF	1407.9	1070.5	35.75	104.25	38.7764	0.8713	13.5419	10.1807	0.6554
WT F 206.czi		WTF	1415.8	1070	14.5	75.5	35.7418	0.7427	14.1217	6.7305	0.8809
WT F 206.czi		WTF	729.9	1072.8	39	149	47.219	0.8398	16.2828	13.2752	0.6012
WT F 206.czi		WTF	796.44	1071.1	14.75	54.5	31.9521	0.6708	13.0061	6.3033	0.9082
WT F 206.czi		WTF	994.23	1071.5	44.25	125.25	42.2494	0.8818	14.541	11.2697	0.5758
WT F 206.czi		WTF	1458.1	1071.6	32.25	95.25	38.7698	0.7963	14.3728	9.2729	0.7922
WT F 206.czi		WTF	661.97	1071.5	21.25	80.75	35.9571	0.7848	14.6057	7.5097	0.8165
WT F 206.czi		WTF	788.37	1071.7	31	106	40.4804	0.8129	13.9546	11.3763	0.5514
WT F 206.czi		WTF	866.25	1072.4	32	70	34.9967	0.7182	14.5502	6.9801	0.8811
WT F 206.czi		WTF	1017.9	1071.5	13	68	33.1105	0.7795	12.4689	7.002	0.8066
WT F 206.czi		WTF	1198	1071.5	30	80	33.6361	0.8886	11.6009	9.3979	0.6291
WT F 206.czi		WTF	1207.1	1072.3	23.75	64.75	30.9754	0.848	11.5696	8.2524	0.6405
WT F 206.czi		WTF	1370.3	1071.5	27.75	106	40.6174	0.8074	15.2578	9.4338	0.7906
WT F 206.czi		WTF	1690.4	1072.9	19.25	111.75	40.9093	0.8391	14.9969	9.8667	0.6727
WT F 206.czi		WTF	699.05	1073.8	23	68.75	33.3011	0.7791	12.2613	7.3068	0.7616
WT F 206.czi		WTF	1042.1	1073.1	42.5	102.75	40.4551	0.7889	14.344	10.2849	0.7187
WT F 206.czi		WTF	1345.7	1072.1	33.5	79.5	34.3443	0.847	12.361	9.1941	0.5786
WT F 206.czi		WTF	1522.3	1072.1	20.5	62	30.7634	0.8233	11.638	7.5697	0.7851
WT F 206.czi		WTF	1542.4	1072.5	33.75	121.75	41.4862	0.8889	14.1205	12.0208	0.5058
WT F 206.czi		WTF	1666.7	1072.2	39.25	142.5	45.5722	0.8622	16.7236	11.9601	0.6887
WT F 206.czi		WTF	820.85	1071.9	35.5	133.5	44.7444	0.8379	15.8634	10.778	0.7157
WT F 206.czi		WTF	834.34	1072.3	30.5	87.25	35.1091	0.8895	12.4023	10.0917	0.565
WT F 206.czi		WTF	932.56	1073.1	36.75	105.75	41.7623	0.7619	16.0815	9.7773	0.8134
WT F 206.czi		WTF	1064.1	1071.7	14.75	64	32.0559	0.7827	13.0924	7.0693	0.852
WT F 206.czi		WTF	1082.6	1070.8	24.5	88.25	36.2175	0.8454	12.8933	9.236	0.7138
WT F 206.czi		WTF	1164.7	1073.1	32.25	74	34.1516	0.7973	12.7202	8.7081	0.7278
WT F 206.czi		WTF	1244.2	1071.6	12.75	48.5	26.3369	0.8787	9.0639	7.1232	0.5632
WT F 206.czi		WTF	1275.7	1071.3	10.25	37	22.3803	0.9283	8.2504	6.0374	0.5429
WT F 206.czi		WTF	1471.1	1072	27.25	77.5	33.4909	0.8683	12.6629	8.2501	0.7167
WT F 206.czi		WTF	1531.1	1074.1	34	131.75	43.6066	0.8707	16.3185	11.1482	0.7154
WT F 206.czi		WTF	878.08	1073.5	26.75	81	37.5975	0.7201	14.3695	8.3954	0.8588
WT F 206.czi		WTF	961.59	1072.4	14	66	31.9367	0.8132	12.1296	7.4147	0.8164
WT F 206.czi		WTF	1098.9	1073.1	13.5	37.25	22.4065	0.9324	7.4605	6.6088	0.4058
WT F 206.czi		WTF	1269.3	1073.4	18.5	77.75	35.8399	0.7606	14.0101	7.0203	0.8743
WT F 206.czi		WTF	760.83	1074.4	45.5	130	46.3265	0.7612	16.5675	11.8303	0.7347
WT F 206.czi		WTF	1008.8	1075.5	20.25	86.5	37.117	0.789	12.3854	9.9881	0.5703
WT F 206.czi		WTF	1071	1075	39.5	123.75	45.0448	0.7664	17.522	10.5613	0.8394
WT F 206.czi		WTF	1177.7	1074.9	33.5	101.75	41.0886	0.7574	15.5636	9.1054	0.8414
WT F 206.czi		WTF	1311.3	1074	23.25	64	33.3836	0.7216	12.4346	7.6974	0.7652
WT F 206.czi		WTF	1446.4	1073.3	32.75	75.5	33.8221	0.8294	12.2971	8.9991	0.7283
WT F 206.czi		WTF	1509.5	1073	26	102	38.6156	0.8596	13.7994	9.689	0.7342
WT F 206.czi		WTF	1622.8	1074.8	24.75	112.75	40.6783	0.8562	14.4963	9.723	0.7351
WT F 206.czi		WTF	775.25	1074.2	23.5	102	38.2994	0.8738	13.9229	9.8367	0.7239
WT F 206.czi		WTF	858.02	1074.2	25.5	66.75	30.5919	0.8963	11.3246	8.4005	0.6434
WT F 206.czi		WTF	971.37	1073.6	26.5	108.25	39.1328	0.8883	13.1427	11.459	0.362
WT F 206.czi		WTF	618.89	1075.1	26.25	85.25	36.0575	0.824	12.7622	9.0287	0.6863
WT F 206.czi		WTF	912.22	1073.9	21.5	62.75	30.4208	0.8521	11.3298	7.5624	0.7216
WT F 206.czi		WTF	1023.6	1076.2	28.25	95.5	39.1011	0.7849	13.4134	10.1303	0.6204
WT F 206.czi		WTF	1057.1	1076.3	14.25	65.5	30.7368	0.8712	10.7574	8.4116	0.6374
WT F 206.czi		WTF	1107.4	1074.7	32.75	64	30.3326	0.8741	11.2179	7.866	0.6588
WT F 206.czi		WTF	1234.9	1075.5	20	90.5	37.1026	0.8261	14.2977	8.2107	0.8359
WT F 206.czi		WTF	1357.8	1075.4	32.75	101.75	38.3216	0.8707	12.7755	10.1768	0.6272
WT F 206.czi		WTF	1391.9	1076.2	26.25	83.75	35.3035	0.8444	13.158	8.9611	0.7412
WT F 206.czi		WTF	1438.4	1075.9	32.75	79.75	33.9108	0.8715	12.2552	8.3334	0.7362
WT F 206.czi		WTF	921.21	1075.6	38.5	100.5	39.1724	0.823	14.4413	9.8538	0.7317
WT F 206.czi		WTF	1124.2	1076.4	30.75	119	42.8841	0.8131	15.1389	10.3495	0.7012
WT F 206.czi		WTF	1489.2	1073.3	27	92.75	36.6961	0.8655	12.4063	10.2613	0.6164
WT F 206.czi		WTF	847.91	1075.3	25.75	68.75	31.571	0.8668	11.2773	8.2041	0.5404
WT F 206.czi		WTF	1479.5	1074.2	14.5	53.75	28.0624	0.8577	10.179	6.5748	0.7509
WT F 206.czi		WTF	691.24	1075.9	28	70.25	33.5119	0.7861	13.5374	7.9718	0.8057
WT F 206.czi		WTF	714.75	1077.9	18.25	117	42.472	0.8151	15.3586	8.9536	0.794
WT F 206.czi		WTF	807.69	1075.9	33.75	140	44.8894	0.8731	15.2646	12.168	0.4812
WT F 206.czi		WTF	1092	1076.5	32.25	64.25	31.0741	0.8362	10.5267	8.9318	0.5736
WT F 206.czi		WTF	1138.8	1074.5	12.5	94.75	37.7798	0.8342	13.6957	9.7443	0.6754
WT F 206.czi		WTF	1218.7	1076.4	25.75	64	32.1376	0.7787	11.7866	7.5241	0.7065
WT F 206.czi		WTF	1249.5	1077.4	33	64.5	31.8727	0.7979	12.1759	8.256	0.7255
WT F 206.czi		WTF	1300.8	1078	35.25	155	46.9713	0.8828	17.162	12.7631	0.6266
WT F 206.czi		WTF	1334.7	1076.1	48.75	117	46.1523	0.6903	18.4106	8.5403	0.9002
WT F 206.czi		WTF	892.3	1078.3	34.5	80.75	35.5905	0.8011	11.964	10.3604	0.4259
WT F 206.czi		WTF	1190.7	1076.5	40.25	100.5	39.6911	0.8017	14.6289	9.1849	0.8088
WT F 206.czi		WTF	1263.1	1077.6	32.75	94.75	39.123	0.7779	15.6551	8.2476	0.8406
WT F 206.czi		WTF	1551.6	1077.2	20.25	75.25	34.6543	0.7874	13.342	7.5865	0.8194
WT F 206.czi		WTF	1652.8	1076.5	20.25	151.5	49.5011	0.7769	18.5167	13.0089	0.7578
WT F 206.czi		WTF	604.71	1077.6	29.75	110.5	41.5102	0.8059	16.0242	8.7027	0.8231
WT F 206.czi		WTF	1383.5	1077.6	31.25	77.75	33.3691	0.8774	12.2421	8.78	0.626
WT F 206.czi		WTF	1706	1079.2	52.75	206.5	56.8631	0.8025	20.809	14.9624	0.6993
WT F 206.czi		WTF	681.29	1078.4	32.5	117.5	45.0654	0.727	17.5066	9.7091	0.8218
WT F 206.czi		WTF	1428.7	1078.3	33.25	96.25	37.1071	0.8784	12.8447	10.3472	0.3617
WT F 206.czi		WTF	1453	1079	29.5	77.25	34.6171	0.8101	12.7892	9.1193	0.6163
WT F 206.czi		WTF	578.85	1076.4	29.25	119.25	45.5655	0.7218	17.8083	9.3018	0.8742
WT F 206.czi		WTF	626.87	1078	10.5	66.25	31.3093	0.8493	12.2611	8.2496	0.7115
WT F 206.czi		WTF	655.3	1078	35.25	169	52.1057	0.7822	19.887	12.1707	0.7982
WT F 206.czi		WTF	672.6	1078.5	37	142.5	49.6844	0.7254	18.8673	11.5524	0.7725
WT F 206.czi		WTF	1156.6	1078.2	15.25	79.5	33.5053	0.8899	12.4126	8.4487	0.7088
WT F 206.czi		WTF	1256.1	1079.2	30.5	66.5	33.5814	0.741	12.0545	8.213	0.7659
WT F 206.czi		WTF	1279.6	1079.5	24.75	99.25	37.6025	0.8821	13.4489	10.0254	0.5629
WT F 206.czi		WTF	1401.7	1078.7	22.25	69.25	34.2725	0.7409	13.0523	7.7212	0.7787
WT F 206.czi		WTF	1588.2	1079.7	37.25	140.75	48.1237	0.7637	16.9455	12.1521	0.534
WT F 206.czi		WTF	1678.6	1079.4	56.25	206.25	54.4055	0.8756	18.2354	15.5119	0.4307
WT F 206.czi		WTF	883.4	1080.2	33	93.25	37.4591	0.8351	12.9569	10.8045	0.5641
WT F 206.czi		WTF	903.71	1078	18.25	56	28.1195	0.89	9.9452	7.1002	0.6241
WT F 206.czi		WTF	987.89	1080.4	54.5	125	47.1054	0.7079	15.8878	12.4716	0.594
WT F 206.czi		WTF	1001.2	1078.8	23.25	61	31.9662	0.7502	11.8634	7.7725	0.778
WT F 206.czi		WTF	1084	1078.6	8.75	33.75	22.7375	0.8203	8.2894	5.9482	0.6516
WT F 206.czi		WTF	1374	1078.2	21.25	61	31.2402	0.7854	11.1788	6.9023	0.7527
WT F 206.czi		WTF	1637.6	1077.8	33.75	132	44.8203	0.8257	16.4453	11.1081	0.7387
WT F 206.czi		WTF	1045.5	1080.7	38	99.25	38.7399	0.831	14.094	8.7757	0.7823
WT F 206.czi		WTF	1211.5	1078.6	13.25	46.75	26.0205	0.8677	9.0172	7.2491	0.6302
WT F 206.czi		WTF	1316.2	1078.8	18	84	36.0551	0.812	13.7061	8.1087	0.8275
WT F 206.czi		WTF	1348.3	1081.1	25.5	85.25	35.8874	0.8318	12.8522	9.3446	0.6323
WT F 206.czi		WTF	1465.2	1078	9.75	34.25	22.937	0.8181	8.8338	5.7242	0.7628
WT F 206.czi		WTF	1499.8	1079	30	92.25	37.999	0.8028	14.5533	8.3774	0.8351
WT F 206.czi		WTF	1557.7	1081.2	31	91.75	38.4788	0.7787	14.5584	8.3235	0.8074
WT F 206.czi		WTF	1614.4	1077.6	15	80.25	35.4533	0.8023	13.9431	7.5453	0.8224
WT F 206.czi		WTF	821.84	1081.2	29.5	90.5	37.716	0.7995	12.6383	10.5621	0.475
WT F 206.czi		WTF	978.92	1079.2	26	70.75	32.2442	0.8551	12.4274	8.1819	0.7512
WT F 206.czi		WTF	1032.1	1080.4	15.75	76	33.0291	0.8754	11.5246	8.7466	0.6092
WT F 206.czi		WTF	1167.8	1080	24.25	56.5	30.7223	0.7522	11.4483	7.513	0.7978
WT F 206.czi		WTF	1470.8	1080.3	17	42.75	27.9729	0.6865	10.3091	7.0365	0.7857
WT F 206.czi		WTF	1485.1	1081.6	26.75	62.75	29.9515	0.879	10.7062	7.99	0.6176
WT F 206.czi		WTF	794.9	1080.6	17.75	61.75	29.6225	0.8843	10.4601	8.0541	0.6379
WT F 206.czi		WTF	830.98	1082.7	46	108.5	41.6634	0.7855	14.9221	10.3005	0.7253
WT F 206.czi		WTF	866.93	1083.2	55	112.75	43.8547	0.7367	16.2495	10.462	0.807
WT F 206.czi		WTF	954.09	1080.2	12.25	56	27.3347	0.9418	9.5496	7.5979	0.5822
WT F 206.czi		WTF	1076.9	1080.6	30.5	69.75	32.8491	0.8123	11.3774	8.8336	0.5122
WT F 206.czi		WTF	1243.4	1081.4	27	82.5	37.9876	0.7184	14.5829	7.6554	0.8925
WT F 206.czi		WTF	1521	1080.3	29	104	44.101	0.672	18.2738	8.7139	0.896
WT F 206.czi		WTF	590.73	1079.1	14.75	62.25	30.2367	0.8556	10.7978	8.1798	0.6842
WT F 206.czi		WTF	1112.8	1081	29	97.75	39.7253	0.7784	14.6599	9.5487	0.7793
WT F 206.czi		WTF	1199.8	1083.5	54	129.5	45.8179	0.7752	17.238	9.5631	0.843
WT F 206.czi		WTF	1325	1079.7	28.5	77.5	34.081	0.8385	12.3111	8.6836	0.7113
WT F 206.czi		WTF	747.95	1080.8	33.75	167	49.6553	0.8511	18.0052	13.6794	0.5728
WT F 206.czi		WTF	786.94	1081.5	26.75	79.25	36.1591	0.7617	14.0927	6.9457	0.8759
WT F 206.czi		WTF	840.3	1080.8	22.75	61	30.658	0.8156	11.4549	7.5007	0.7791
WT F 206.czi		WTF	933.06	1081.8	28.5	92.25	38.2425	0.7927	13.2471	10.4733	0.6071
WT F 206.czi		WTF	963.86	1081.5	29	84.75	35.5609	0.8422	13.1816	9.5883	0.6668
WT F 206.czi		WTF	1100.7	1081.9	24.75	74.5	32.3211	0.8962	11.101	9.4099	0.4511
WT F 206.czi		WTF	1409.6	1082.1	30	90	38.4759	0.764	15.1925	8.4327	0.8278
WT F 206.czi		WTF	1493.7	1082.9	19.25	72.25	34.7926	0.75	12.95	7.7107	0.8247
WT F 206.czi		WTF	1567.3	1081.8	28.75	107.75	42.7333	0.7415	17.2801	9.3214	0.7769
WT F 206.czi		WTF	851.93	1082.1	23.75	58	30.1658	0.801	11.0348	7.4515	0.7848
WT F 206.czi		WTF	1147.8	1079.4	13	71	31.0255	0.9269	10.495	9.1287	0.4464
WT F 206.czi		WTF	1509.3	1082.6	29.5	84.25	33.8805	0.9223	11.3283	9.9724	0.3731
WT F 206.czi		WTF	638.56	1078.8	13.75	108.75	40.0108	0.8537	14.4475	11.1804	0.5744
WT F 206.czi		WTF	771.25	1083.6	54.75	115.5	41.6412	0.837	15.4014	10.9443	0.6946
WT F 206.czi		WTF	914	1081.7	11.5	42.75	25.9168	0.7998	10.1344	5.6569	0.8224
WT F 206.czi		WTF	1140.8	1084.3	19.5	72.5	33.7307	0.8007	12.3059	8.3339	0.7658
WT F 206.czi		WTF	1418.8	1083.3	32.25	128.25	44.2903	0.8216	15.6971	11.1649	0.6352
WT F 206.czi		WTF	945.32	1084.6	44.75	148	45.9595	0.8805	16.1107	13.0475	0.5759
WT F 206.czi		WTF	1130.5	1081.9	21.75	75.5	34.052	0.8182	12.4597	9.0636	0.6073
WT F 206.czi		WTF	1461	1083.4	30.75	81.25	38.9235	0.6739	14.4373	9.5006	0.7283
WT F 206.czi		WTF	1477	1082.3	19.5	44.75	25.7901	0.8455	8.9403	6.797	0.5938
WT F 206.czi		WTF	1599.8	1082.8	37.5	149.75	46.8034	0.8591	16.616	12.252	0.5725
WT F 206.czi		WTF	1662.6	1084.6	26.5	132.25	42.9918	0.8992	16.0628	10.9584	0.725
WT F 206.czi		WTF	689.99	1084.5	34.5	91.25	36.2676	0.8718	13.3679	10.05	0.6077
WT F 206.czi		WTF	759.52	1084	37.5	95.25	40.4912	0.7301	15.7414	9.4882	0.8063
WT F 206.czi		WTF	858	1084.3	20	62.75	29.9452	0.8794	11.3072	7.3692	0.7553
WT F 206.czi		WTF	1187.2	1085	35.25	110.5	39.0731	0.9095	14.1954	10.6381	0.6283
WT F 206.czi		WTF	1336.9	1084.8	32	83	36.0733	0.8015	12.6953	8.9154	0.7115
WT F 206.czi		WTF	1361	1081.7	9.5	45.5	28.217	0.7181	11.7016	5.772	0.8775
WT F 206.czi		WTF	1540.2	1084	25.5	156	47.8466	0.8563	18.3569	11.8932	0.7184
WT F 206.czi		WTF	780.76	1083.7	26	63	32.1513	0.7659	11.5636	7.7848	0.7746
WT F 206.czi		WTF	972.21	1085.2	31.25	71	32.898	0.8244	11.5975	9.4179	0.3405
[truncated: 111,826 more rows]

## Sheet: Fig1. F
	Sex	hypertrophic zone	Hypoplasia only
40w	M	4	0
24w	M	6	5
8w	M	4	5
4w	M	2	7
40w	M	5	0
24w	M	13	0
8w	M	6	1
4w	M	4	2

## Sheet: Fig2. B
Corticosterone(ELISA)	Age (weeks)	name			Genotype	Sex	Age	Cort	Aldo	18OH
98.5241	4	WT_M			WT	M	8w	66.303	0.026	0.084
30.7192	4	WT_M			WT	M	8w	93.4013	0.05	0.5775
76.9513	4	WT_M			WT	M	8w	67.84	0.036	0.37
177.116	4	WT_M			WT	M	8w	51.998	0.024	0.134
13.3491	4	Senp2cKO_M			WT	M	8w	20.586	0.027	0.273
40.7832	4	Senp2cKO_M			Senp2cKO	M	8w	18.849	0.028	0.602
16.2314	4	Senp2cKO_M			Senp2cKO	M	8w	35.582	0.1	0.364
27.7214	4	Senp2cKO_M			Senp2cKO	M	8w	25.31	0.081	0.645
21.0798	4	Senp2cKO_M			Senp2cKO	M	8w	42.9967	0.065	0.63
44.9285	4	Senp2cKO_M			Senp2cKO	M	8w	16.182	0.02	0.048
16.5959	4	Senp2cKO_M			WT	M	24w	30.042	0.014	0.01
25.1685	4	Senp2cKO_M			WT	M	24w	36.86	0.066	0.07
16.8403	4	Senp2cKO_M			WT	M	24w	3.631	0.018	0.321
18.0895	4	Senp2cKO_M			WT	M	24w	25.76	0.0685714	0.124286
18.6614	4	Senp2cKO_M			WT	M	24w	34.758	0.12	0.269
106.376	4	WT_M			WT	M	24w	47.702	0.082	0.276
70.4373	4	WT_F			WT	M	24w	14.743	0.064	0.114
23.9793	4	WT_F			WT	M	24w	19.321	0.057	0.151
18.8108	4	WT_F			Senp2cKO	M	24w	34.854	0.018	0.392
75.9213	4	WT_F			Senp2cKO	M	24w	14.8132	0.081	0.557
25.915	4	WT_F			Senp2cKO	M	24w	29.048	0.03	0.13
10.7906	4	WT_F			Senp2cKO	M	24w	21.704	0.026	0.333
12.9081	4	WT_F			Senp2cKO	M	24w	53.0807	0.143	0.392
17.6922	4	WT_F			Senp2cKO	M	24w	25.821	0.115	0.745
81.0285	4	Senp2cKO_F			Senp2cKO	M	24w	11.374	0.072	0.295
11.3666	4	Senp2cKO_F			Senp2cKO	M	24w	13.126	0.241	0.846
9.72279	4	Senp2cKO_F			Senp2cKO	M	24w	15.696	0.107	0.195
22.6134	4	Senp2cKO_F			WT	M	40w	5.051	0.02	0.029
10.3454	4	Senp2cKO_F			WT	M	40w	33.9344	0.0344444	0.0611111
6.98677	4	Senp2cKO_F			WT	M	40w	5.949	0.041	0.152
7.60976	4	Senp2cKO_F			WT	M	40w	22.527	0.018	0.22
					WT	M	40w	15.23	0.029	0.515
					WT	M	40w	6.22	0.088	0.867
					WT	M	40w	30.021	0.075	0.626
					Senp2cKO	M	40w	31.76	0.049	0.339
					Senp2cKO	M	40w	28.184	0.011	0.181
					Senp2cKO	M	40w	1.797	0.028	0.066
					Senp2cKO	M	40w	86.633	0.022	0.33
					Senp2cKO	M	40w	27.152	0.058	0.279
					Senp2cKO	M	40w	45.3111	0.0166667	0.201111
					WT	F	8w	134.72	0.188333	0.833333
					WT	F	8w	125.358	0.035	0.721667
					WT	F	8w	38.1683	0.0466667	0.478333
					WT	F	8w	47.036	0.019	0.126
					WT	F	8w	116.65	0.0477778	0.681111
					WT	F	8w	200.784	0.207	0.652
					WT	F	8w	64.072	0.175	0.042
					WT	F	8w	11.686	0.068	0.08
					Senp2cKO	F	8w	9.59857	0.0385714	0.12
					Senp2cKO	F	8w	63.5493	0.218667	0.837333
					Senp2cKO	F	8w	94.62	0.143	0.693
					Senp2cKO	F	8w	94.62	0.044	0.214
					Senp2cKO	F	8w	88.6894	0.143529	0.521177
					WT	F	24w	32.456	0.052	0.222
					WT	F	24w	36.062	0.0566667	0.273
					WT	F	24w	67.747	0.034	0.451
					WT	F	24w	129.6	0.034	0.787
					WT	F	24w	189.855	0.02	NA
					WT	F	24w	104.367	0.06	NA
					WT	F	24w	186.852	0.02	NA
					Senp2cKO	F	24w	62.171	0.024	0.254
					Senp2cKO	F	24w	89.955	0.008	0.406
					Senp2cKO	F	24w	45.619	0.068	0.28
					Senp2cKO	F	24w	157.391	0.205333	NA
					Senp2cKO	F	24w	110.05	0.053	NA
					Senp2cKO	F	24w	136.151	0.057	NA
					Senp2cKO	F	24w	144.592	0.0383333	NA
					Senp2cKO	F	24w	50.474	0.02	NA
					Senp2cKO	F	24w	163.651	0.02	NA
					WT	F	40w	11.256	0.057	0.725
					WT	F	40w	94.28	0.03	0.791
					WT	F	40w	18.23	0.018	0.468
					WT	F	40w	32.7233	0.02	0.33
					Senp2cKO	F	40w	2.727	0.121	1.67
					Senp2cKO	F	40w	82.366	0.007	0.087
					Senp2cKO	F	40w	53.112	0.02	0.226

## Sheet: Fig2. C
Genotype	Sex	Age	ACTH
WT	M	24w	1.932
WT	M	24w	1.932
WT	M	24w	1.932
WT	M	24w	5.67
WT	M	24w	10.08
Senp2cKO	M	24w	6.12
Senp2cKO	M	24w	75.81
Senp2cKO	M	24w	15.98
Senp2cKO	M	24w	120.08
Senp2cKO	M	24w	41.33
WT	F	24w	12.62
WT	F	24w	1.932
WT	F	24w	1.932
WT	F	24w	1.932
WT	F	24w	6.95
WT	F	24w	1.932
WT	F	24w	1.932
Senp2cKO	F	24w	12.62
Senp2cKO	F	24w	18.9
Senp2cKO	F	24w	64.01
Senp2cKO	F	24w	66.87
Senp2cKO	F	24w	159.56
Senp2cKO	F	24w	21.17
Senp2cKO	F	24w	1.932

## Sheet: Fig2.D
ID	Sex	Genotype	Gene	Value
273	M	WT	Scarb1	0.532753
313	M	WT	Scarb1	0.835978
316	M	WT	Scarb1	0.527242
319	M	WT	Scarb1	0.710318
325	M	WT	Scarb1	2.12364
352	M	WT	Scarb1	1.27592
353	M	WT	Scarb1	0.994151
272	M	KO	Scarb1	0.624831
274	M	KO	Scarb1	1.3255
275	M	KO	Scarb1	0.488536
296	M	KO	Scarb1	0.514605
297	M	KO	Scarb1	0.534602
298	M	KO	Scarb1	1.49644
299	M	KO	Scarb1	0.672002
278	F	WT	Scarb1	0.948761
280	F	WT	Scarb1	1.05272
282	F	WT	Scarb1	0.916443
284	F	WT	Scarb1	1.03105
294	F	WT	Scarb1	0.894477
295	F	WT	Scarb1	0.762662
322	F	WT	Scarb1	1.39389
292	F	KO	Scarb1	N/A
293	F	KO	Scarb1	1.52532
311	F	KO	Scarb1	1.54127
312	F	KO	Scarb1	0.784104
320	F	KO	Scarb1	0.952055
321	F	KO	Scarb1	1.20925
273	M	WT	Star	1.04951
313	M	WT	Star	1.13267
316	M	WT	Star	0.798145
319	M	WT	Star	0.955761
325	M	WT	Star	1.26991
352	M	WT	Star	0.95908
353	M	WT	Star	0.834927
272	M	KO	Star	0.619735
274	M	KO	Star	0.910495
275	M	KO	Star	0.433686
296	M	KO	Star	0.466427
297	M	KO	Star	0.445878
298	M	KO	Star	1.18898
299	M	KO	Star	0.477881
278	F	WT	Star	0.964422
280	F	WT	Star	0.869186
282	F	WT	Star	0.799814
284	F	WT	Star	1.10783
294	F	WT	Star	1.2165
295	F	WT	Star	0.842493
322	F	WT	Star	1.19975
292	F	KO	Star	N/A
293	F	KO	Star	0.67959
311	F	KO	Star	0.561648
312	F	KO	Star	0.487251
320	F	KO	Star	0.511476
321	F	KO	Star	0.631886
273	M	WT	Cyp11a1	0.816608
313	M	WT	Cyp11a1	1.07008
316	M	WT	Cyp11a1	0.842481
319	M	WT	Cyp11a1	0.934791
325	M	WT	Cyp11a1	1.21648
352	M	WT	Cyp11a1	1.10016
353	M	WT	Cyp11a1	1.0194
272	M	KO	Cyp11a1	0.741088
274	M	KO	Cyp11a1	0.629691
275	M	KO	Cyp11a1	0.616732
296	M	KO	Cyp11a1	0.720822
297	M	KO	Cyp11a1	0.802579
298	M	KO	Cyp11a1	1.10016
299	M	KO	Cyp11a1	0.713367
278	F	WT	Cyp11a1	0.847573
280	F	WT	Cyp11a1	1.11838
282	F	WT	Cyp11a1	0.987196
284	F	WT	Cyp11a1	1.13399
294	F	WT	Cyp11a1	1.21118
295	F	WT	Cyp11a1	0.827258
322	F	WT	Cyp11a1	0.874427
292	F	KO	Cyp11a1	N/A
293	F	KO	Cyp11a1	0.740417
311	F	KO	Cyp11a1	0.586991
312	F	KO	Cyp11a1	0.631305
320	F	KO	Cyp11a1	0.605588
321	F	KO	Cyp11a1	0.790813
273	M	WT	Akr1b7	0.660971
313	M	WT	Akr1b7	0.728328
316	M	WT	Akr1b7	0.535018
319	M	WT	Akr1b7	0.516793
325	M	WT	Akr1b7	2.52741
352	M	WT	Akr1b7	0.848308
353	M	WT	Akr1b7	1.18317
272	M	KO	Akr1b7	0.625317
274	M	KO	Akr1b7	1.25498
275	M	KO	Akr1b7	0.350542
296	M	KO	Akr1b7	0.647369
297	M	KO	Akr1b7	0.614574
298	M	KO	Akr1b7	0.981228
299	M	KO	Akr1b7	0.725808
278	F	WT	Akr1b7	0.822292
280	F	WT	Akr1b7	1.34511
282	F	WT	Akr1b7	1.01236
284	F	WT	Akr1b7	1.40223
294	F	WT	Akr1b7	0.819447
295	F	WT	Akr1b7	0.670227
322	F	WT	Akr1b7	0.928338
292	F	KO	Akr1b7	N/A
293	F	KO	Akr1b7	1.70849
311	F	KO	Akr1b7	1.44165
312	F	KO	Akr1b7	0.738527
320	F	KO	Akr1b7	0.647397
321	F	KO	Akr1b7	1.05535
273	M	WT	Cyp21a2	0.653822
313	M	WT	Cyp21a2	0.782938
316	M	WT	Cyp21a2	0.960574
319	M	WT	Cyp21a2	0.927854
325	M	WT	Cyp21a2	1.19911
352	M	WT	Cyp21a2	1.28073
353	M	WT	Cyp21a2	1.19497
272	M	KO	Cyp21a2	1.25438
274	M	KO	Cyp21a2	1.25004
275	M	KO	Cyp21a2	0.532912
296	M	KO	Cyp21a2	1.14629
297	M	KO	Cyp21a2	1.45596
298	M	KO	Cyp21a2	1.96833
299	M	KO	Cyp21a2	1.05115
278	F	WT	Cyp21a2	0.880421
280	F	WT	Cyp21a2	1.07644
282	F	WT	Cyp21a2	0.943612
284	F	WT	Cyp21a2	1.05429
294	F	WT	Cyp21a2	1.0653
295	F	WT	Cyp21a2	1.0653
322	F	WT	Cyp21a2	0.914634
292	F	KO	Cyp21a2	N/A
293	F	KO	Cyp21a2	0.68362
311	F	KO	Cyp21a2	0.564978
312	F	KO	Cyp21a2	0.60763
320	F	KO	Cyp21a2	0.454158
321	F	KO	Cyp21a2	0.527143
273	M	WT	Hsd3b1	2.13126
313	M	WT	Hsd3b1	0.665131
316	M	WT	Hsd3b1	0.585081
319	M	WT	Hsd3b1	1.96797
325	M	WT	Hsd3b1	0.561248
352	M	WT	Hsd3b1	0.518246
353	M	WT	Hsd3b1	0.571058
272	M	KO	Hsd3b1	0.231922
274	M	KO	Hsd3b1	0.793724
275	M	KO	Hsd3b1	3.93594
296	M	KO	Hsd3b1	0.308151
297	M	KO	Hsd3b1	0.324594
298	M	KO	Hsd3b1	0.616302
299	M	KO	Hsd3b1	0.18643
278	F	WT	Hsd3b1	0.403197
280	F	WT	Hsd3b1	0.301359
282	F	WT	Hsd3b1	0.255175
284	F	WT	Hsd3b1	0.432136
294	F	WT	Hsd3b1	0.694746
295	F	WT	Hsd3b1	0.552696
322	F	WT	Hsd3b1	4.36069
292	F	KO	Hsd3b1	N/A
293	F	KO	Hsd3b1	0.186153
311	F	KO	Hsd3b1	0.136745
312	F	KO	Hsd3b1	0.226025
320	F	KO	Hsd3b1	0.155454
321	F	KO	Hsd3b1	0.262349
273	M	WT	Cyp11b1	0.715091
313	M	WT	Cyp11b1	0.793443
316	M	WT	Cyp11b1	0.748045
319	M	WT	Cyp11b1	0.697951
325	M	WT	Cyp11b1	1.52753
352	M	WT	Cyp11b1	1.211
353	M	WT	Cyp11b1	1.30694
272	M	KO	Cyp11b1	1.03254
274	M	KO	Cyp11b1	0.818581
275	M	KO	Cyp11b1	0.525294
296	M	KO	Cyp11b1	0.735194
297	M	KO	Cyp11b1	1.02186
298	M	KO	Cyp11b1	1.53283
299	M	KO	Cyp11b1	0.790698
278	F	WT	Cyp11b1	0.797015
280	F	WT	Cyp11b1	1.05167
282	F	WT	Cyp11b1	1.03719
284	F	WT	Cyp11b1	1.01584
294	F	WT	Cyp11b1	1.09253
295	F	WT	Cyp11b1	0.957722
322	F	WT	Cyp11b1	1.04803
292	F	KO	Cyp11b1	N/A
293	F	KO	Cyp11b1	0.677212
311	F	KO	Cyp11b1	0.587507
312	F	KO	Cyp11b1	0.623162
320	F	KO	Cyp11b1	0.329347
321	F	KO	Cyp11b1	0.473908

## Sheet: Fig2. E
Image	Centroid X Âµm	Centroid Y Âµm	Cell: EGFP mean
Senp2cKO F D 792 Bodipy-Stitching-07.czi	690.91	266.51	266.473
Senp2cKO F D 792 Bodipy-Stitching-07.czi	723.97	269.35	258.877
Senp2cKO F D 792 Bodipy-Stitching-07.czi	704.17	269.76	352.335
Senp2cKO F D 792 Bodipy-Stitching-07.czi	710.38	271.05	237.915
Senp2cKO F D 792 Bodipy-Stitching-07.czi	694.93	276.91	191.51
Senp2cKO F D 792 Bodipy-Stitching-07.czi	742.26	272.78	304.513
Senp2cKO F D 792 Bodipy-Stitching-07.czi	684.36	274.39	265.703
Senp2cKO F D 792 Bodipy-Stitching-07.czi	716.19	280.29	289.892
Senp2cKO F D 792 Bodipy-Stitching-07.czi	678.87	281.26	248.068
Senp2cKO F D 792 Bodipy-Stitching-07.czi	707.48	282.44	454.93
Senp2cKO F D 792 Bodipy-Stitching-07.czi	732.31	283.21	217.804
Senp2cKO F D 792 Bodipy-Stitching-07.czi	689.97	284.29	209.181
Senp2cKO F D 792 Bodipy-Stitching-07.czi	699.37	284.38	288.034
Senp2cKO F D 792 Bodipy-Stitching-07.czi	742.65	284.51	164.533
Senp2cKO F D 792 Bodipy-Stitching-07.czi	749.79	287.21	222.425
Senp2cKO F D 792 Bodipy-Stitching-07.czi	768.28	286.53	205.846
Senp2cKO F D 792 Bodipy-Stitching-07.czi	713.38	289.73	225.933
Senp2cKO F D 792 Bodipy-Stitching-07.czi	639.64	285.48	203.425
Senp2cKO F D 792 Bodipy-Stitching-07.czi	683.73	292.07	231.628
Senp2cKO F D 792 Bodipy-Stitching-07.czi	703.24	292.86	404.491
Senp2cKO F D 792 Bodipy-Stitching-07.czi	723.67	288.64	174.397
Senp2cKO F D 792 Bodipy-Stitching-07.czi	670.71	289.57	283.414
Senp2cKO F D 792 Bodipy-Stitching-07.czi	693.46	294.07	329.452
Senp2cKO F D 792 Bodipy-Stitching-07.czi	737.01	293.39	224.534
Senp2cKO F D 792 Bodipy-Stitching-07.czi	628.83	292.32	158.421
Senp2cKO F D 792 Bodipy-Stitching-07.czi	643.09	296.18	229.02
Senp2cKO F D 792 Bodipy-Stitching-07.czi	759.07	297.22	188.015
Senp2cKO F D 792 Bodipy-Stitching-07.czi	729.25	298.35	226.794
Senp2cKO F D 792 Bodipy-Stitching-07.czi	653.64	293.63	308.284
Senp2cKO F D 792 Bodipy-Stitching-07.czi	720.78	297.07	339.485
Senp2cKO F D 792 Bodipy-Stitching-07.czi	675.71	299.65	432.912
Senp2cKO F D 792 Bodipy-Stitching-07.czi	690.14	301.9	367.986
Senp2cKO F D 792 Bodipy-Stitching-07.czi	619.85	298.77	148.41
Senp2cKO F D 792 Bodipy-Stitching-07.czi	632.23	302.12	117.73
Senp2cKO F D 792 Bodipy-Stitching-07.czi	707.68	302.46	421.511
Senp2cKO F D 792 Bodipy-Stitching-07.czi	640.12	303.83	176
Senp2cKO F D 792 Bodipy-Stitching-07.czi	736.1	302.02	153.957
Senp2cKO F D 792 Bodipy-Stitching-07.czi	606.54	299.22	124.421
Senp2cKO F D 792 Bodipy-Stitching-07.czi	654.92	303.07	266.579
Senp2cKO F D 792 Bodipy-Stitching-07.czi	667.53	303.44	446.106
Senp2cKO F D 792 Bodipy-Stitching-07.czi	720.81	305.03	160.338
Senp2cKO F D 792 Bodipy-Stitching-07.czi	684.36	307.14	291.642
Senp2cKO F D 792 Bodipy-Stitching-07.czi	740.2	306.74	328.44
Senp2cKO F D 792 Bodipy-Stitching-07.czi	762.55	307.23	162.316
Senp2cKO F D 792 Bodipy-Stitching-07.czi	728.21	309.75	249.572
Senp2cKO F D 792 Bodipy-Stitching-07.czi	656.84	312.85	229.605
Senp2cKO F D 792 Bodipy-Stitching-07.czi	593.02	308.1	141.614
Senp2cKO F D 792 Bodipy-Stitching-07.czi	748.97	308.86	323.058
Senp2cKO F D 792 Bodipy-Stitching-07.czi	633.21	310.39	160.31
Senp2cKO F D 792 Bodipy-Stitching-07.czi	603.44	311.37	148.271
Senp2cKO F D 792 Bodipy-Stitching-07.czi	713.52	311.06	221.616
Senp2cKO F D 792 Bodipy-Stitching-07.czi	612.29	311.98	157.65
Senp2cKO F D 792 Bodipy-Stitching-07.czi	644.11	312	142.202
Senp2cKO F D 792 Bodipy-Stitching-07.czi	669.68	313.7	296.398
Senp2cKO F D 792 Bodipy-Stitching-07.czi	681.91	313.53	253.21
Senp2cKO F D 792 Bodipy-Stitching-07.czi	619.75	312.66	153.557
Senp2cKO F D 792 Bodipy-Stitching-07.czi	624.17	317.27	268.716
Senp2cKO F D 792 Bodipy-Stitching-07.czi	697.72	315.7	250.467
Senp2cKO F D 792 Bodipy-Stitching-07.czi	720.68	318.51	211.845
Senp2cKO F D 792 Bodipy-Stitching-07.czi	764.51	319.94	87.8324
Senp2cKO F D 792 Bodipy-Stitching-07.czi	605.41	318.34	124.355
Senp2cKO F D 792 Bodipy-Stitching-07.czi	631.76	317.5	179.609
Senp2cKO F D 792 Bodipy-Stitching-07.czi	743.62	316.6	175.064
Senp2cKO F D 792 Bodipy-Stitching-07.czi	730.89	322.16	204.592
Senp2cKO F D 792 Bodipy-Stitching-07.czi	647.32	319.2	315.605
Senp2cKO F D 792 Bodipy-Stitching-07.czi	686.86	319.33	208.504
Senp2cKO F D 792 Bodipy-Stitching-07.czi	710.47	321.34	239.604
Senp2cKO F D 792 Bodipy-Stitching-07.czi	595.51	320.93	139.278
Senp2cKO F D 792 Bodipy-Stitching-07.czi	613.62	322.46	158.932
Senp2cKO F D 792 Bodipy-Stitching-07.czi	639.26	321.16	170.604
Senp2cKO F D 792 Bodipy-Stitching-07.czi	673.55	321.24	127.676
Senp2cKO F D 792 Bodipy-Stitching-07.czi	752.28	322.59	116.637
Senp2cKO F D 792 Bodipy-Stitching-07.czi	659.72	323.8	210.573
Senp2cKO F D 792 Bodipy-Stitching-07.czi	629.61	324.87	242.706
Senp2cKO F D 792 Bodipy-Stitching-07.czi	745.18	326.99	189.934
Senp2cKO F D 792 Bodipy-Stitching-07.czi	586.78	323.21	152.891
Senp2cKO F D 792 Bodipy-Stitching-07.czi	674.82	328.84	119.845
Senp2cKO F D 792 Bodipy-Stitching-07.czi	604.82	327.54	211.879
Senp2cKO F D 792 Bodipy-Stitching-07.czi	649.83	329.7	231.059
Senp2cKO F D 792 Bodipy-Stitching-07.czi	689.53	328.35	179.235
Senp2cKO F D 792 Bodipy-Stitching-07.czi	636.21	328.05	362.408
Senp2cKO F D 792 Bodipy-Stitching-07.czi	698.85	329.25	115.789
Senp2cKO F D 792 Bodipy-Stitching-07.czi	573.15	325.82	218.45
Senp2cKO F D 792 Bodipy-Stitching-07.czi	590.31	329.79	384.04
Senp2cKO F D 792 Bodipy-Stitching-07.czi	621.29	331.17	349.363
Senp2cKO F D 792 Bodipy-Stitching-07.czi	706.83	331.27	123.962
Senp2cKO F D 792 Bodipy-Stitching-07.czi	735.47	331.43	188.41
Senp2cKO F D 792 Bodipy-Stitching-07.czi	640.4	332.3	256.756
Senp2cKO F D 792 Bodipy-Stitching-07.czi	596.31	332.58	183.946
Senp2cKO F D 792 Bodipy-Stitching-07.czi	723.89	335.96	252.5
Senp2cKO F D 792 Bodipy-Stitching-07.czi	744.27	338.43	337.375
Senp2cKO F D 792 Bodipy-Stitching-07.czi	663.36	337.1	166.315
Senp2cKO F D 792 Bodipy-Stitching-07.czi	561.12	330.73	161.926
Senp2cKO F D 792 Bodipy-Stitching-07.czi	580.44	336.02	249.829
Senp2cKO F D 792 Bodipy-Stitching-07.czi	609.44	334.57	313.643
Senp2cKO F D 792 Bodipy-Stitching-07.czi	677.53	337.21	143.338
Senp2cKO F D 792 Bodipy-Stitching-07.czi	587.89	338.24	259.119
Senp2cKO F D 792 Bodipy-Stitching-07.czi	572.4	337.94	184.129
Senp2cKO F D 792 Bodipy-Stitching-07.czi	650.91	339.3	225.435
Senp2cKO F D 792 Bodipy-Stitching-07.czi	693.29	337.69	261.368
Senp2cKO F D 792 Bodipy-Stitching-07.czi	594.89	340.31	255.568
Senp2cKO F D 792 Bodipy-Stitching-07.czi	601.84	340.74	306.23
Senp2cKO F D 792 Bodipy-Stitching-07.czi	634.08	338.18	490.524
Senp2cKO F D 792 Bodipy-Stitching-07.czi	566.63	341.29	126.095
Senp2cKO F D 792 Bodipy-Stitching-07.czi	710.31	341.17	199.182
Senp2cKO F D 792 Bodipy-Stitching-07.czi	617.53	342.02	289.455
Senp2cKO F D 792 Bodipy-Stitching-07.czi	544.15	341.68	98.2283
Senp2cKO F D 792 Bodipy-Stitching-07.czi	556.5	343.02	114.649
Senp2cKO F D 792 Bodipy-Stitching-07.czi	686.8	342.86	119.355
Senp2cKO F D 792 Bodipy-Stitching-07.czi	678.07	344.3	131.836
Senp2cKO F D 792 Bodipy-Stitching-07.czi	698.01	344.85	99.9288
Senp2cKO F D 792 Bodipy-Stitching-07.czi	762.35	344.52	176.336
Senp2cKO F D 792 Bodipy-Stitching-07.czi	642.67	346	271.404
Senp2cKO F D 792 Bodipy-Stitching-07.czi	664.88	347.53	203.864
Senp2cKO F D 792 Bodipy-Stitching-07.czi	633.7	347.9	288.114
Senp2cKO F D 792 Bodipy-Stitching-07.czi	575.98	346.55	220.658
Senp2cKO F D 792 Bodipy-Stitching-07.czi	684.68	350.17	130.255
Senp2cKO F D 792 Bodipy-Stitching-07.czi	606.47	350.1	266.105
Senp2cKO F D 792 Bodipy-Stitching-07.czi	623.05	349.88	222.439
Senp2cKO F D 792 Bodipy-Stitching-07.czi	652.92	351.37	307.739
Senp2cKO F D 792 Bodipy-Stitching-07.czi	559.89	350.28	127.541
Senp2cKO F D 792 Bodipy-Stitching-07.czi	671.59	352.43	243.082
Senp2cKO F D 792 Bodipy-Stitching-07.czi	586.86	347.8	278.309
Senp2cKO F D 792 Bodipy-Stitching-07.czi	734.67	349.29	342.72
Senp2cKO F D 792 Bodipy-Stitching-07.czi	694.11	353.31	166.422
Senp2cKO F D 792 Bodipy-Stitching-07.czi	706.08	353.88	157.046
Senp2cKO F D 792 Bodipy-Stitching-07.czi	569.44	352.02	168.427
Senp2cKO F D 792 Bodipy-Stitching-07.czi	592.28	353.37	149.881
Senp2cKO F D 792 Bodipy-Stitching-07.czi	718.18	351.23	166.865
Senp2cKO F D 792 Bodipy-Stitching-07.czi	577.08	355.09	221.405
Senp2cKO F D 792 Bodipy-Stitching-07.czi	583.91	355.71	193.873
Senp2cKO F D 792 Bodipy-Stitching-07.czi	569.18	358.29	315.682
Senp2cKO F D 792 Bodipy-Stitching-07.czi	638.56	357.36	376.365
Senp2cKO F D 792 Bodipy-Stitching-07.czi	559.43	357.76	140.621
Senp2cKO F D 792 Bodipy-Stitching-07.czi	597.41	358.76	225.97
Senp2cKO F D 792 Bodipy-Stitching-07.czi	619.64	359.07	280.921
Senp2cKO F D 792 Bodipy-Stitching-07.czi	547.95	357.47	203.937
Senp2cKO F D 792 Bodipy-Stitching-07.czi	530.89	355.71	96.9951
Senp2cKO F D 792 Bodipy-Stitching-07.czi	738.27	360.01	244.886
Senp2cKO F D 792 Bodipy-Stitching-07.czi	719.68	360.49	227.319
Senp2cKO F D 792 Bodipy-Stitching-07.czi	679.96	362.25	224.514
Senp2cKO F D 792 Bodipy-Stitching-07.czi	726.96	361.91	270.201
Senp2cKO F D 792 Bodipy-Stitching-07.czi	701.74	361.86	177.651
Senp2cKO F D 792 Bodipy-Stitching-07.czi	579.74	362.1	324.725
Senp2cKO F D 792 Bodipy-Stitching-07.czi	606.82	361.32	191.566
Senp2cKO F D 792 Bodipy-Stitching-07.czi	563.7	364.22	203.021
Senp2cKO F D 792 Bodipy-Stitching-07.czi	554.16	365.61	221.186
Senp2cKO F D 792 Bodipy-Stitching-07.czi	693.05	367.28	213.188
Senp2cKO F D 792 Bodipy-Stitching-07.czi	711.08	365.07	230.887
Senp2cKO F D 792 Bodipy-Stitching-07.czi	538.55	365.99	140.326
Senp2cKO F D 792 Bodipy-Stitching-07.czi	587.32	368	274.98
Senp2cKO F D 792 Bodipy-Stitching-07.czi	595.9	367.33	220.393
Senp2cKO F D 792 Bodipy-Stitching-07.czi	649.04	367.11	434.012
Senp2cKO F D 792 Bodipy-Stitching-07.czi	525.22	365.01	147.894
Senp2cKO F D 792 Bodipy-Stitching-07.czi	748.44	368.91	239.495
Senp2cKO F D 792 Bodipy-Stitching-07.czi	665.15	366.93	273.526
Senp2cKO F D 792 Bodipy-Stitching-07.czi	569.86	370.95	311.868
Senp2cKO F D 792 Bodipy-Stitching-07.czi	630.64	366.61	309.608
Senp2cKO F D 792 Bodipy-Stitching-07.czi	606.43	370.24	194.808
Senp2cKO F D 792 Bodipy-Stitching-07.czi	511.17	368.03	128.812
Senp2cKO F D 792 Bodipy-Stitching-07.czi	727.51	371.97	282.023
Senp2cKO F D 792 Bodipy-Stitching-07.czi	580.54	374.4	426.897
Senp2cKO F D 792 Bodipy-Stitching-07.czi	714.1	370.64	287.327
Senp2cKO F D 792 Bodipy-Stitching-07.czi	552.07	371.76	223.125
Senp2cKO F D 792 Bodipy-Stitching-07.czi	618.75	372.04	301.939
Senp2cKO F D 792 Bodipy-Stitching-07.czi	703.53	376.58	267.002
Senp2cKO F D 792 Bodipy-Stitching-07.czi	517	375.62	223.577
Senp2cKO F D 792 Bodipy-Stitching-07.czi	596.26	377.07	257.312
Senp2cKO F D 792 Bodipy-Stitching-07.czi	636.09	375.16	600.542
Senp2cKO F D 792 Bodipy-Stitching-07.czi	527.51	375.59	167.11
Senp2cKO F D 792 Bodipy-Stitching-07.czi	680.91	377.19	253.923
Senp2cKO F D 792 Bodipy-Stitching-07.czi	544.95	376.28	204.34
Senp2cKO F D 792 Bodipy-Stitching-07.czi	715.39	381.52	232.261
Senp2cKO F D 792 Bodipy-Stitching-07.czi	560.33	379.36	309.311
Senp2cKO F D 792 Bodipy-Stitching-07.czi	729.97	383.3	182.313
Senp2cKO F D 792 Bodipy-Stitching-07.czi	740.12	379.36	259.736
Senp2cKO F D 792 Bodipy-Stitching-07.czi	521.95	382.28	128.616
Senp2cKO F D 792 Bodipy-Stitching-07.czi	661.99	378.31	196.828
Senp2cKO F D 792 Bodipy-Stitching-07.czi	611.82	379.99	284.535
Senp2cKO F D 792 Bodipy-Stitching-07.czi	536.5	383.23	221.523
Senp2cKO F D 792 Bodipy-Stitching-07.czi	633.01	381.64	786.892
Senp2cKO F D 792 Bodipy-Stitching-07.czi	664.64	385.72	246.85
Senp2cKO F D 792 Bodipy-Stitching-07.czi	614.03	387.58	353.264
Senp2cKO F D 792 Bodipy-Stitching-07.czi	650.84	385.75	327.412
Senp2cKO F D 792 Bodipy-Stitching-07.czi	572.31	386.94	307.179
Senp2cKO F D 792 Bodipy-Stitching-07.czi	622.65	387.09	292.665
Senp2cKO F D 792 Bodipy-Stitching-07.czi	498.59	387.78	108.024
Senp2cKO F D 792 Bodipy-Stitching-07.czi	604.12	391.27	314.521
Senp2cKO F D 792 Bodipy-Stitching-07.czi	636.41	391.03	356.977
Senp2cKO F D 792 Bodipy-Stitching-07.czi	693.33	384.61	204.717
Senp2cKO F D 792 Bodipy-Stitching-07.czi	557.16	389.66	209.415
Senp2cKO F D 792 Bodipy-Stitching-07.czi	584.91	386.87	502.589
Senp2cKO F D 792 Bodipy-Stitching-07.czi	682.2	389.71	255.878
Senp2cKO F D 792 Bodipy-Stitching-07.czi	744.64	389.6	196.735
Senp2cKO F D 792 Bodipy-Stitching-07.czi	510.49	387.61	86.8563
Senp2cKO F D 792 Bodipy-Stitching-07.czi	545.12	388.98	265.139
Senp2cKO F D 792 Bodipy-Stitching-07.czi	517.15	391.3	126.914
Senp2cKO F D 792 Bodipy-Stitching-07.czi	695.34	393.04	279.355
Senp2cKO F D 792 Bodipy-Stitching-07.czi	663.75	394.07	219.276
Senp2cKO F D 792 Bodipy-Stitching-07.czi	525.99	395.86	171.15
Senp2cKO F D 792 Bodipy-Stitching-07.czi	592.35	392.86	279.729
Senp2cKO F D 792 Bodipy-Stitching-07.czi	545.08	396.51	210.639
Senp2cKO F D 792 Bodipy-Stitching-07.czi	618.31	397.08	385.393
Senp2cKO F D 792 Bodipy-Stitching-07.czi	650.98	396.48	302.796
Senp2cKO F D 792 Bodipy-Stitching-07.czi	673.92	395.82	263.108
Senp2cKO F D 792 Bodipy-Stitching-07.czi	509.53	399.37	92.1435
Senp2cKO F D 792 Bodipy-Stitching-07.czi	574.89	401.47	469.436
Senp2cKO F D 792 Bodipy-Stitching-07.czi	711.28	397.08	445.25
Senp2cKO F D 792 Bodipy-Stitching-07.czi	744.37	398.96	181.521
Senp2cKO F D 792 Bodipy-Stitching-07.czi	700.51	399.41	286.891
Senp2cKO F D 792 Bodipy-Stitching-07.czi	723.19	396.65	285.126
Senp2cKO F D 792 Bodipy-Stitching-07.czi	590.76	406.58	275.493
Senp2cKO F D 792 Bodipy-Stitching-07.czi	542.57	405.82	160.052
Senp2cKO F D 792 Bodipy-Stitching-07.czi	631.21	403.1	389.147
Senp2cKO F D 792 Bodipy-Stitching-07.czi	489.01	400.27	130.091
Senp2cKO F D 792 Bodipy-Stitching-07.czi	658.59	404.64	283.888
Senp2cKO F D 792 Bodipy-Stitching-07.czi	750.03	407.73	125.381
Senp2cKO F D 792 Bodipy-Stitching-07.czi	529.3	407.21	149.753
Senp2cKO F D 792 Bodipy-Stitching-07.czi	559.04	405.48	291.282
Senp2cKO F D 792 Bodipy-Stitching-07.czi	729.34	404.78	367.18
Senp2cKO F D 792 Bodipy-Stitching-07.czi	681.12	405.37	277.402
Senp2cKO F D 792 Bodipy-Stitching-07.czi	500.25	406.95	124.901
Senp2cKO F D 792 Bodipy-Stitching-07.czi	619.06	409.07	373.293
Senp2cKO F D 792 Bodipy-Stitching-07.czi	739.95	412.77	323.727
Senp2cKO F D 792 Bodipy-Stitching-07.czi	702.86	411.68	292.426
Senp2cKO F D 792 Bodipy-Stitching-07.czi	715.41	411.37	289.218
Senp2cKO F D 792 Bodipy-Stitching-07.czi	491.67	412.5	163.228
Senp2cKO F D 792 Bodipy-Stitching-07.czi	516.54	408.76	152.998
Senp2cKO F D 792 Bodipy-Stitching-07.czi	648.43	410.45	443.49
Senp2cKO F D 792 Bodipy-Stitching-07.czi	481.8	409.9	220.7
Senp2cKO F D 792 Bodipy-Stitching-07.czi	508.01	411.26	91.7752
Senp2cKO F D 792 Bodipy-Stitching-07.czi	725.46	416.38	222.012
Senp2cKO F D 792 Bodipy-Stitching-07.czi	688	417.37	973.115
Senp2cKO F D 792 Bodipy-Stitching-07.czi	544.55	416.7	190.091
Senp2cKO F D 792 Bodipy-Stitching-07.czi	671.26	413.06	314.763
Senp2cKO F D 792 Bodipy-Stitching-07.czi	471.35	413.07	113.686
Senp2cKO F D 792 Bodipy-Stitching-07.czi	633.55	416.13	316.217
Senp2cKO F D 792 Bodipy-Stitching-07.czi	524.09	415.35	176.753
Senp2cKO F D 792 Bodipy-Stitching-07.czi	568.97	417.3	301.545
Senp2cKO F D 792 Bodipy-Stitching-07.czi	499.16	417.02	170.533
Senp2cKO F D 792 Bodipy-Stitching-07.czi	599.34	417.86	332.396
Senp2cKO F D 792 Bodipy-Stitching-07.czi	614.08	417.23	200.967
Senp2cKO F D 792 Bodipy-Stitching-07.czi	662.5	418.23	382.112
Senp2cKO F D 792 Bodipy-Stitching-07.czi	513.35	420.47	172.164
Senp2cKO F D 792 Bodipy-Stitching-07.czi	558.35	421	280.392
Senp2cKO F D 792 Bodipy-Stitching-07.czi	503.54	423.44	122.366
Senp2cKO F D 792 Bodipy-Stitching-07.czi	525.95	421.64	176.532
Senp2cKO F D 792 Bodipy-Stitching-07.czi	647.23	423.42	278.27
Senp2cKO F D 792 Bodipy-Stitching-07.czi	619.49	424.9	211.323
Senp2cKO F D 792 Bodipy-Stitching-07.czi	672.36	425.61	1379.78
Senp2cKO F D 792 Bodipy-Stitching-07.czi	491.92	425.53	263.193
Senp2cKO F D 792 Bodipy-Stitching-07.czi	708.53	425.61	285.24
Senp2cKO F D 792 Bodipy-Stitching-07.czi	465.07	425.59	117.118
Senp2cKO F D 792 Bodipy-Stitching-07.czi	609.21	428.62	261.51
Senp2cKO F D 792 Bodipy-Stitching-07.czi	479.58	426.6	164.378
Senp2cKO F D 792 Bodipy-Stitching-07.czi	661.24	429.03	262.831
Senp2cKO F D 792 Bodipy-Stitching-07.czi	551.78	428.26	212.392
Senp2cKO F D 792 Bodipy-Stitching-07.czi	525.67	428.1	156.983
Senp2cKO F D 792 Bodipy-Stitching-07.czi	626.43	428.48	289.8
Senp2cKO F D 792 Bodipy-Stitching-07.czi	731.8	429.32	207.367
Senp2cKO F D 792 Bodipy-Stitching-07.czi	636.68	431.26	429.896
Senp2cKO F D 792 Bodipy-Stitching-07.czi	535.52	428.2	213.028
Senp2cKO F D 792 Bodipy-Stitching-07.czi	507.47	431.99	375.513
Senp2cKO F D 792 Bodipy-Stitching-07.czi	681.86	431.65	450.327
Senp2cKO F D 792 Bodipy-Stitching-07.czi	496.55	434.38	258.502
Senp2cKO F D 792 Bodipy-Stitching-07.czi	716.76	434.25	340.154
Senp2cKO F D 792 Bodipy-Stitching-07.czi	515.49	433.42	254.454
Senp2cKO F D 792 Bodipy-Stitching-07.czi	523.74	434.11	146.219
Senp2cKO F D 792 Bodipy-Stitching-07.czi	649.15	436.16	246.94
Senp2cKO F D 792 Bodipy-Stitching-07.czi	600.69	435	433.411
Senp2cKO F D 792 Bodipy-Stitching-07.czi	616.75	435.43	255.347
Senp2cKO F D 792 Bodipy-Stitching-07.czi	694.63	432.63	272.924
Senp2cKO F D 792 Bodipy-Stitching-07.czi	545.42	435.94	334.495
Senp2cKO F D 792 Bodipy-Stitching-07.czi	667.47	436.07	276.441
Senp2cKO F D 792 Bodipy-Stitching-07.czi	479.84	435.37	156.544
Senp2cKO F D 792 Bodipy-Stitching-07.czi	557.71	439.31	292.629
Senp2cKO F D 792 Bodipy-Stitching-07.czi	566.83	436.89	328.074
Senp2cKO F D 792 Bodipy-Stitching-07.czi	678.96	441.53	349.56
Senp2cKO F D 792 Bodipy-Stitching-07.czi	467.16	437.47	77.2971
Senp2cKO F D 792 Bodipy-Stitching-07.czi	537.1	441.44	318.727
Senp2cKO F D 792 Bodipy-Stitching-07.czi	589.81	438.5	420.11
Senp2cKO F D 792 Bodipy-Stitching-07.czi	699.75	443.47	228.792
Senp2cKO F D 792 Bodipy-Stitching-07.czi	483.96	438.95	133.08
Senp2cKO F D 792 Bodipy-Stitching-07.czi	575.27	441.7	505.292
Senp2cKO F D 792 Bodipy-Stitching-07.czi	490.54	440.98	187.417
Senp2cKO F D 792 Bodipy-Stitching-07.czi	523.37	444.39	305.527
Senp2cKO F D 792 Bodipy-Stitching-07.czi	621.51	441.8	269.966
Senp2cKO F D 792 Bodipy-Stitching-07.czi	511.7	443.83	266.358
Senp2cKO F D 792 Bodipy-Stitching-07.czi	465.42	444.51	109.289
Senp2cKO F D 792 Bodipy-Stitching-07.czi	665.72	447.83	342.08
Senp2cKO F D 792 Bodipy-Stitching-07.czi	722.07	447.66	273.329
Senp2cKO F D 792 Bodipy-Stitching-07.czi	482.99	446.88	136.141
Senp2cKO F D 792 Bodipy-Stitching-07.czi	633.14	446.97	254.302
Senp2cKO F D 792 Bodipy-Stitching-07.czi	498.12	446.28	217.134
Senp2cKO F D 792 Bodipy-Stitching-07.czi	607.64	449.65	406.06
Senp2cKO F D 792 Bodipy-Stitching-07.czi	550.62	451.37	359.654
Senp2cKO F D 792 Bodipy-Stitching-07.czi	456.43	449.96	77.5808
Senp2cKO F D 792 Bodipy-Stitching-07.czi	473.53	451.63	134.011
Senp2cKO F D 792 Bodipy-Stitching-07.czi	649.19	453.6	401.928
Senp2cKO F D 792 Bodipy-Stitching-07.czi	508.83	453.58	233.274
Senp2cKO F D 792 Bodipy-Stitching-07.czi	529.57	452.4	275.236
Senp2cKO F D 792 Bodipy-Stitching-07.czi	584.04	453.69	320.307
Senp2cKO F D 792 Bodipy-Stitching-07.czi	491.96	454.61	178.842
Senp2cKO F D 792 Bodipy-Stitching-07.czi	479.78	457.31	177.478
Senp2cKO F D 792 Bodipy-Stitching-07.czi	620.72	460.37	327.243
Senp2cKO F D 792 Bodipy-Stitching-07.czi	588.59	462.47	317.518
Senp2cKO F D 792 Bodipy-Stitching-07.czi	599.31	461.91	281.54
Senp2cKO F D 792 Bodipy-Stitching-07.czi	466.92	462.09	174.348
Senp2cKO F D 792 Bodipy-Stitching-07.czi	537.09	463.85	384.159
Senp2cKO F D 792 Bodipy-Stitching-07.czi	692.01	461.73	402.958
Senp2cKO F D 792 Bodipy-Stitching-07.czi	458.45	466.59	133.681
Senp2cKO F D 792 Bodipy-Stitching-07.czi	502.43	464.51	357.68
Senp2cKO F D 792 Bodipy-Stitching-07.czi	488.63	465.23	321.673
Senp2cKO F D 792 Bodipy-Stitching-07.czi	520.92	463.8	277.724
Senp2cKO F D 792 Bodipy-Stitching-07.czi	445.84	462.12	106.538
Senp2cKO F D 792 Bodipy-Stitching-07.czi	568.72	468.9	230.267
Senp2cKO F D 792 Bodipy-Stitching-07.czi	481.2	469.7	168.281
Senp2cKO F D 792 Bodipy-Stitching-07.czi	550.78	472.87	202.192
Senp2cKO F D 792 Bodipy-Stitching-07.czi	431.8	470.94	86.5641
Senp2cKO F D 792 Bodipy-Stitching-07.czi	516.82	475.25	264.625
Senp2cKO F D 792 Bodipy-Stitching-07.czi	473.61	473.11	216.128
Senp2cKO F D 792 Bodipy-Stitching-07.czi	451.38	474.94	133.414
Senp2cKO F D 792 Bodipy-Stitching-07.czi	444.27	480.38	78.0884
Senp2cKO F D 792 Bodipy-Stitching-07.czi	498.76	477.71	295.275
Senp2cKO F D 792 Bodipy-Stitching-07.czi	485.97	480.16	235.183
Senp2cKO F D 792 Bodipy-Stitching-07.czi	476.31	482.45	161.267
Senp2cKO F D 792 Bodipy-Stitching-07.czi	468.46	483.47	196.849
Senp2cKO F D 792 Bodipy-Stitching-07.czi	505.9	487.07	224.705
Senp2cKO F D 792 Bodipy-Stitching-07.czi	530.33	484.39	332.248
Senp2cKO F D 792 Bodipy-Stitching-07.czi	428.75	486.32	88.4839
Senp2cKO F D 792 Bodipy-Stitching-07.czi	459.39	487.39	121.212
Senp2cKO F D 792 Bodipy-Stitching-07.czi	486.47	489.09	205.966
Senp2cKO F D 792 Bodipy-Stitching-07.czi	477.96	493.58	252.625
Senp2cKO F D 792 Bodipy-Stitching-07.czi	493.22	491.78	317.789
Senp2cKO F D 792 Bodipy-Stitching-07.czi	442.93	493.05	112.728
Senp2cKO F D 792 Bodipy-Stitching-07.czi	517.1	495.41	262.506
Senp2cKO F D 792 Bodipy-Stitching-07.czi	429.02	496.97	132.519
Senp2cKO F D 792 Bodipy-Stitching-07.czi	539.85	495.86	203.751
Senp2cKO F D 792 Bodipy-Stitching-07.czi	460.96	497.53	158.993
Senp2cKO F D 792 Bodipy-Stitching-07.czi	499.5	499.7	237.576
Senp2cKO F D 792 Bodipy-Stitching-07.czi	488.88	502.61	207.909
Senp2cKO F D 792 Bodipy-Stitching-07.czi	444.65	502.07	138.702
Senp2cKO F D 792 Bodipy-Stitching-07.czi	506.95	501.46	231.75
Senp2cKO F D 792 Bodipy-Stitching-07.czi	421.42	503.53	77.7734
Senp2cKO F D 792 Bodipy-Stitching-07.czi	468.98	502.98	231.754
Senp2cKO F D 792 Bodipy-Stitching-07.czi	534.2	509.5	205.278
Senp2cKO F D 792 Bodipy-Stitching-07.czi	455.66	506.69	278.236
Senp2cKO F D 792 Bodipy-Stitching-07.czi	462.41	509.03	178.92
Senp2cKO F D 792 Bodipy-Stitching-07.czi	480.89	508.15	196.625
Senp2cKO F D 792 Bodipy-Stitching-07.czi	516.29	510.31	957.922
Senp2cKO F D 792 Bodipy-Stitching-07.czi	501.81	511.14	163.12
Senp2cKO F D 792 Bodipy-Stitching-07.czi	447.92	510.7	121.877
Senp2cKO F D 792 Bodipy-Stitching-07.czi	426.83	509.47	94.4031
Senp2cKO F D 792 Bodipy-Stitching-07.czi	470.57	514.08	175.464
Senp2cKO F D 792 Bodipy-Stitching-07.czi	432.92	512.46	105.786
Senp2cKO F D 792 Bodipy-Stitching-07.czi	421.48	514.66	140.237
Senp2cKO F D 792 Bodipy-Stitching-07.czi	440.5	515.22	136.015
Senp2cKO F D 792 Bodipy-Stitching-07.czi	451.73	518.35	101.915
Senp2cKO F D 792 Bodipy-Stitching-07.czi	431.36	519.57	89.1518
Senp2cKO F D 792 Bodipy-Stitching-07.czi	491.83	519.09	196.93
Senp2cKO F D 792 Bodipy-Stitching-07.czi	480.35	519.57	262.776
Senp2cKO F D 792 Bodipy-Stitching-07.czi	414.41	519.84	90.2577
Senp2cKO F D 792 Bodipy-Stitching-07.czi	460.26	520.93	110.405
Senp2cKO F D 792 Bodipy-Stitching-07.czi	509.05	522.63	331.369
Senp2cKO F D 792 Bodipy-Stitching-07.czi	441.68	526.15	152.965
Senp2cKO F D 792 Bodipy-Stitching-07.czi	434.08	526.42	188.384
Senp2cKO F D 792 Bodipy-Stitching-07.czi	423.74	525.4	131.321
Senp2cKO F D 792 Bodipy-Stitching-07.czi	474.81	529.29	150.13
Senp2cKO F D 792 Bodipy-Stitching-07.czi	468.75	527.96	174.512
Senp2cKO F D 792 Bodipy-Stitching-07.czi	484.55	530.25	168.348
Senp2cKO F D 792 Bodipy-Stitching-07.czi	499.44	531.49	287.817
Senp2cKO F D 792 Bodipy-Stitching-07.czi	450.6	530.48	140.245
Senp2cKO F D 792 Bodipy-Stitching-07.czi	461.82	534.69	192.117
Senp2cKO F D 792 Bodipy-Stitching-07.czi	531.65	528.39	224.286
Senp2cKO F D 792 Bodipy-Stitching-07.czi	410.78	531.02	78.1501
Senp2cKO F D 792 Bodipy-Stitching-07.czi	425.3	532.4	171.603
Senp2cKO F D 792 Bodipy-Stitching-07.czi	444.54	535.85	161.132
Senp2cKO F D 792 Bodipy-Stitching-07.czi	530.49	543.91	250.388
Senp2cKO F D 792 Bodipy-Stitching-07.czi	407.85	543.2	97.2644
Senp2cKO F D 792 Bodipy-Stitching-07.czi	439.92	539.77	133.701
Senp2cKO F D 792 Bodipy-Stitching-07.czi	510.25	538.57	231.251
Senp2cKO F D 792 Bodipy-Stitching-07.czi	430.02	538.95	108.615
Senp2cKO F D 792 Bodipy-Stitching-07.czi	488.63	541.65	650.485
Senp2cKO F D 792 Bodipy-Stitching-07.czi	418.34	544.19	100.131
Senp2cKO F D 792 Bodipy-Stitching-07.czi	457.01	544.66	222.108
Senp2cKO F D 792 Bodipy-Stitching-07.czi	424.15	547.76	130.953
Senp2cKO F D 792 Bodipy-Stitching-07.czi	482.88	548.95	427.624
Senp2cKO F D 792 Bodipy-Stitching-07.czi	435.86	547.95	177.988
Senp2cKO F D 792 Bodipy-Stitching-07.czi	445.77	548.04	140.011
Senp2cKO F D 792 Bodipy-Stitching-07.czi	511.09	553.1	218.914
Senp2cKO F D 792 Bodipy-Stitching-07.czi	455.49	555.02	155.598
Senp2cKO F D 792 Bodipy-Stitching-07.czi	426.94	557.18	118.151
Senp2cKO F D 792 Bodipy-Stitching-07.czi	471.52	553.53	282.87
Senp2cKO F D 792 Bodipy-Stitching-07.czi	439.8	555.78	130.776
Senp2cKO F D 792 Bodipy-Stitching-07.czi	401.65	555.21	113.569
Senp2cKO F D 792 Bodipy-Stitching-07.czi	492.05	559.98	441.897
Senp2cKO F D 792 Bodipy-Stitching-07.czi	414.87	558.24	197.727
Senp2cKO F D 792 Bodipy-Stitching-07.czi	405.1	565.09	120.211
Senp2cKO F D 792 Bodipy-Stitching-07.czi	465.1	567.22	270.428
Senp2cKO F D 792 Bodipy-Stitching-07.czi	452.25	566.89	266.371
Senp2cKO F D 792 Bodipy-Stitching-07.czi	439.95	565.64	164.139
Senp2cKO F D 792 Bodipy-Stitching-07.czi	419.34	565.74	120.136
Senp2cKO F D 792 Bodipy-Stitching-07.czi	412.23	571.11	129.908
Senp2cKO F D 792 Bodipy-Stitching-07.czi	397.43	570.26	101.658
Senp2cKO F D 792 Bodipy-Stitching-07.czi	484.2	573.24	243.204
Senp2cKO F D 792 Bodipy-Stitching-07.czi	428.57	569.58	197.738
Senp2cKO F D 792 Bodipy-Stitching-07.czi	502.75	574.69	197.85
Senp2cKO F D 792 Bodipy-Stitching-07.czi	405.61	578.25	192.792
Senp2cKO F D 792 Bodipy-Stitching-07.czi	421.52	575.1	119.121
Senp2cKO F D 792 Bodipy-Stitching-07.czi	432.84	576.27	160.369
Senp2cKO F D 792 Bodipy-Stitching-07.czi	449.42	579.14	243.011
Senp2cKO F D 792 Bodipy-Stitching-07.czi	438.65	580.34	165.343
Senp2cKO F D 792 Bodipy-Stitching-07.czi	388.82	574.78	79.139
Senp2cKO F D 792 Bodipy-Stitching-07.czi	469.95	579.14	349.579
Senp2cKO F D 792 Bodipy-Stitching-07.czi	1784	579.25	198.695
Senp2cKO F D 792 Bodipy-Stitching-07.czi	412.83	582.29	81.1747
Senp2cKO F D 792 Bodipy-Stitching-07.czi	425.2	585.27	179.979
Senp2cKO F D 792 Bodipy-Stitching-07.czi	390.72	586.53	83.6993
Senp2cKO F D 792 Bodipy-Stitching-07.czi	480.35	587.58	268.753
Senp2cKO F D 792 Bodipy-Stitching-07.czi	1768.9	590.82	314.532
Senp2cKO F D 792 Bodipy-Stitching-07.czi	440.45	590.17	282.74
Senp2cKO F D 792 Bodipy-Stitching-07.czi	461.7	586.47	488.221
Senp2cKO F D 792 Bodipy-Stitching-07.czi	407.93	590.83	94.4305
Senp2cKO F D 792 Bodipy-Stitching-07.czi	453.14	589.95	302.107
Senp2cKO F D 792 Bodipy-Stitching-07.czi	1794	588.69	189.089
Senp2cKO F D 792 Bodipy-Stitching-07.czi	1782.4	592.35	259.058
Senp2cKO F D 792 Bodipy-Stitching-07.czi	385.45	594.8	89.583
Senp2cKO F D 792 Bodipy-Stitching-07.czi	464.98	594.65	800.485
Senp2cKO F D 792 Bodipy-Stitching-07.czi	431.81	595.51	107.722
Senp2cKO F D 792 Bodipy-Stitching-07.czi	476.43	596.25	239.576
Senp2cKO F D 792 Bodipy-Stitching-07.czi	1784.4	598.85	286.571
Senp2cKO F D 792 Bodipy-Stitching-07.czi	418.22	600.12	141.567
Senp2cKO F D 792 Bodipy-Stitching-07.czi	451.58	600.42	278.774
Senp2cKO F D 792 Bodipy-Stitching-07.czi	1796.4	598.64	299.411
Senp2cKO F D 792 Bodipy-Stitching-07.czi	1807.9	597.99	209.88
Senp2cKO F D 792 Bodipy-Stitching-07.czi	408.98	602.5	89.4624
Senp2cKO F D 792 Bodipy-Stitching-07.czi	424.03	598.85	190.404
Senp2cKO F D 792 Bodipy-Stitching-07.czi	391.76	600.1	110.374
Senp2cKO F D 792 Bodipy-Stitching-07.czi	464.99	605.81	312.609
Senp2cKO F D 792 Bodipy-Stitching-07.czi	427.45	606.63	191.628
Senp2cKO F D 792 Bodipy-Stitching-07.czi	479.11	606.78	190.098
Senp2cKO F D 792 Bodipy-Stitching-07.czi	1777.2	604.92	279.962
Senp2cKO F D 792 Bodipy-Stitching-07.czi	1794	607.82	309.759
Senp2cKO F D 792 Bodipy-Stitching-07.czi	385.08	611.07	82.1446
Senp2cKO F D 792 Bodipy-Stitching-07.czi	401.3	605.06	88.9483
Senp2cKO F D 792 Bodipy-Stitching-07.czi	442.01	609.91	204.808
Senp2cKO F D 792 Bodipy-Stitching-07.czi	393.62	611.29	93.8587
Senp2cKO F D 792 Bodipy-Stitching-07.czi	432.45	613.31	243.887
Senp2cKO F D 792 Bodipy-Stitching-07.czi	417.07	613.45	160.425
Senp2cKO F D 792 Bodipy-Stitching-07.czi	1783.3	610.84	178.44
Senp2cKO F D 792 Bodipy-Stitching-07.czi	1812.1	611.31	257.076
Senp2cKO F D 792 Bodipy-Stitching-07.czi	403.04	616.92	114.175
Senp2cKO F D 792 Bodipy-Stitching-07.czi	1771.5	617.29	357.569
Senp2cKO F D 792 Bodipy-Stitching-07.czi	453.43	617.82	405.557
Senp2cKO F D 792 Bodipy-Stitching-07.czi	1785.6	616.78	271.555
Senp2cKO F D 792 Bodipy-Stitching-07.czi	466.85	617.94	201.511
Senp2cKO F D 792 Bodipy-Stitching-07.czi	1794.3	620.23	223.216
Senp2cKO F D 792 Bodipy-Stitching-07.czi	425.01	622.58	230.106
Senp2cKO F D 792 Bodipy-Stitching-07.czi	1813.6	620.27	194.177
Senp2cKO F D 792 Bodipy-Stitching-07.czi	1801.7	621.28	200.31
Senp2cKO F D 792 Bodipy-Stitching-07.czi	409.56	624.11	92.6098
Senp2cKO F D 792 Bodipy-Stitching-07.czi	384.5	625.53	81
Senp2cKO F D 792 Bodipy-Stitching-07.czi	1789.1	628.4	258.767
Senp2cKO F D 792 Bodipy-Stitching-07.czi	392.74	627.04	220.756
Senp2cKO F D 792 Bodipy-Stitching-07.czi	444.04	627.85	330.239
Senp2cKO F D 792 Bodipy-Stitching-07.czi	1778.7	628.09	335.84
Senp2cKO F D 792 Bodipy-Stitching-07.czi	1813.6	628.14	243.338
Senp2cKO F D 792 Bodipy-Stitching-07.czi	417.1	631.09	172.228
Senp2cKO F D 792 Bodipy-Stitching-07.czi	469.32	629.64	203.004
Senp2cKO F D 792 Bodipy-Stitching-07.czi	1802.8	631.9	264.762
Senp2cKO F D 792 Bodipy-Stitching-07.czi	1825.3	629.62	155.449
Senp2cKO F D 792 Bodipy-Stitching-07.czi	433.19	635.09	252.822
Senp2cKO F D 792 Bodipy-Stitching-07.czi	407.1	636.38	130.904
Senp2cKO F D 792 Bodipy-Stitching-07.czi	1817.3	636.31	260.487
Senp2cKO F D 792 Bodipy-Stitching-07.czi	1777.9	638.68	452.764
Senp2cKO F D 792 Bodipy-Stitching-07.czi	385.42	639.25	124.656
Senp2cKO F D 792 Bodipy-Stitching-07.czi	456.26	638.74	304.46
Senp2cKO F D 792 Bodipy-Stitching-07.czi	1809.9	639.11	256.601
Senp2cKO F D 792 Bodipy-Stitching-07.czi	1765.9	640.61	526.013
Senp2cKO F D 792 Bodipy-Stitching-07.czi	394.47	640.34	106.642
Senp2cKO F D 792 Bodipy-Stitching-07.czi	421.4	643.31	155.611
Senp2cKO F D 792 Bodipy-Stitching-07.czi	1790.8	642.99	269.108
Senp2cKO F D 792 Bodipy-Stitching-07.czi	469.18	641.62	152.849
Senp2cKO F D 792 Bodipy-Stitching-07.czi	481.06	645.12	155.47
Senp2cKO F D 792 Bodipy-Stitching-07.czi	447.09	646.43	259.083
Senp2cKO F D 792 Bodipy-Stitching-07.czi	1802.9	645.62	222.667
Senp2cKO F D 792 Bodipy-Stitching-07.czi	397.23	646.88	92.1659
Senp2cKO F D 792 Bodipy-Stitching-07.czi	1813.2	646.87	137.917
Senp2cKO F D 792 Bodipy-Stitching-07.czi	1820.1	647.17	193.251
Senp2cKO F D 792 Bodipy-Stitching-07.czi	1828.8	647.79	230.189
Senp2cKO F D 792 Bodipy-Stitching-07.czi	434.13	648.57	289.779
Senp2cKO F D 792 Bodipy-Stitching-07.czi	463.76	652.04	227.228
Senp2cKO F D 792 Bodipy-Stitching-07.czi	405.09	649.45	331.715
Senp2cKO F D 792 Bodipy-Stitching-07.czi	425.79	653.87	190.319
Senp2cKO F D 792 Bodipy-Stitching-07.czi	389.57	651.91	90.1724
Senp2cKO F D 792 Bodipy-Stitching-07.czi	1764.7	656.33	362.107
Senp2cKO F D 792 Bodipy-Stitching-07.czi	397.4	653.78	68.5878
Senp2cKO F D 792 Bodipy-Stitching-07.czi	439.14	657.51	211.876
Senp2cKO F D 792 Bodipy-Stitching-07.czi	1789.8	654.63	666.692
Senp2cKO F D 792 Bodipy-Stitching-07.czi	1803.1	653.74	201.138
Senp2cKO F D 792 Bodipy-Stitching-07.czi	1813	654.69	202.516
Senp2cKO F D 792 Bodipy-Stitching-07.czi	411.08	656.28	139.693
Senp2cKO F D 792 Bodipy-Stitching-07.czi	385.35	659.34	132.272
Senp2cKO F D 792 Bodipy-Stitching-07.czi	1807	659.75	375.993
Senp2cKO F D 792 Bodipy-Stitching-07.czi	470.01	659.1	149.063
Senp2cKO F D 792 Bodipy-Stitching-07.czi	1833.3	657.96	269.732
Senp2cKO F D 792 Bodipy-Stitching-07.czi	396.23	661.49	119.613
Senp2cKO F D 792 Bodipy-Stitching-07.czi	423.24	660	193.813
Senp2cKO F D 792 Bodipy-Stitching-07.czi	453.31	659.73	238.967
Senp2cKO F D 792 Bodipy-Stitching-07.czi	1819.2	663	322.601
Senp2cKO F D 792 Bodipy-Stitching-07.czi	1797.1	663.91	254.453
Senp2cKO F D 792 Bodipy-Stitching-07.czi	480.58	666.85	192.948
Senp2cKO F D 792 Bodipy-Stitching-07.czi	414.3	665.62	191.96
Senp2cKO F D 792 Bodipy-Stitching-07.czi	1774.6	665.71	606.834
Senp2cKO F D 792 Bodipy-Stitching-07.czi	427.03	665.6	172.111
Senp2cKO F D 792 Bodipy-Stitching-07.czi	1786	669.67	476.331
Senp2cKO F D 792 Bodipy-Stitching-07.czi	1833.3	667.86	288.68
Senp2cKO F D 792 Bodipy-Stitching-07.czi	447.46	667.58	223.936
Senp2cKO F D 792 Bodipy-Stitching-07.czi	464.34	671.89	239.14
Senp2cKO F D 792 Bodipy-Stitching-07.czi	1809.1	669.55	310.153
Senp2cKO F D 792 Bodipy-Stitching-07.czi	433.9	672.18	230.799
Senp2cKO F D 792 Bodipy-Stitching-07.czi	1846.3	669.84	228.882
Senp2cKO F D 792 Bodipy-Stitching-07.czi	401.75	670.12	132.407
Senp2cKO F D 792 Bodipy-Stitching-07.czi	416.81	674.31	153.59
Senp2cKO F D 792 Bodipy-Stitching-07.czi	449.6	677.37	356.27
Senp2cKO F D 792 Bodipy-Stitching-07.czi	1800.4	674.98	316.345
Senp2cKO F D 792 Bodipy-Stitching-07.czi	1817.6	675.37	459.712
Senp2cKO F D 792 Bodipy-Stitching-07.czi	1835.9	674.81	440.155
Senp2cKO F D 792 Bodipy-Stitching-07.czi	388.94	674.69	166.196
Senp2cKO F D 792 Bodipy-Stitching-07.czi	427.37	679.03	148.368
Senp2cKO F D 792 Bodipy-Stitching-07.czi	408.59	679.3	283.503
Senp2cKO F D 792 Bodipy-Stitching-07.czi	1773.4	680.15	527.739
Senp2cKO F D 792 Bodipy-Stitching-07.czi	1793.8	682.72	418.994
Senp2cKO F D 792 Bodipy-Stitching-07.czi	1826.6	680.38	632.734
Senp2cKO F D 792 Bodipy-Stitching-07.czi	397.97	682.03	109.023
Senp2cKO F D 792 Bodipy-Stitching-07.czi	1835.5	687.01	438.141
Senp2cKO F D 792 Bodipy-Stitching-07.czi	1808	684.49	273.822
Senp2cKO F D 792 Bodipy-Stitching-07.czi	1850.4	682.67	301.771
Senp2cKO F D 792 Bodipy-Stitching-07.czi	1762.1	685.68	717.493
Senp2cKO F D 792 Bodipy-Stitching-07.czi	415.94	686.1	250.542
Senp2cKO F D 792 Bodipy-Stitching-07.czi	1817	686.04	254.16
Senp2cKO F D 792 Bodipy-Stitching-07.czi	443.46	687.89	240.248
Senp2cKO F D 792 Bodipy-Stitching-07.czi	468.63	684.22	437.45
Senp2cKO F D 792 Bodipy-Stitching-07.czi	384.52	688.26	100.201
Senp2cKO F D 792 Bodipy-Stitching-07.czi	1782.4	689.98	755.038
Senp2cKO F D 792 Bodipy-Stitching-07.czi	391.88	688.97	74.9245
Senp2cKO F D 792 Bodipy-Stitching-07.czi	423.28	690.49	175.458
Senp2cKO F D 792 Bodipy-Stitching-07.czi	408.66	691.03	145.492
Senp2cKO F D 792 Bodipy-Stitching-07.czi	1849.5	691.67	307.719
Senp2cKO F D 792 Bodipy-Stitching-07.czi	398.91	692.25	174.997
Senp2cKO F D 792 Bodipy-Stitching-07.czi	1791.7	693.28	643.202
Senp2cKO F D 792 Bodipy-Stitching-07.czi	1818.4	694.54	366.066
Senp2cKO F D 792 Bodipy-Stitching-07.czi	475.69	691.59	148.525
Senp2cKO F D 792 Bodipy-Stitching-07.czi	1825.6	694.63	488.075
Senp2cKO F D 792 Bodipy-Stitching-07.czi	461.49	695.94	413.871
Senp2cKO F D 792 Bodipy-Stitching-07.czi	433.45	694.21	218.074
Senp2cKO F D 792 Bodipy-Stitching-07.czi	1810.7	696.92	465.065
Senp2cKO F D 792 Bodipy-Stitching-07.czi	387.38	697.9	61.6602
Senp2cKO F D 792 Bodipy-Stitching-07.czi	405.1	698.65	116.185
Senp2cKO F D 792 Bodipy-Stitching-07.czi	1769.8	698.94	321.883
Senp2cKO F D 792 Bodipy-Stitching-07.czi	1847.9	699.92	485.12
Senp2cKO F D 792 Bodipy-Stitching-07.czi	481.05	698.85	192.179
Senp2cKO F D 792 Bodipy-Stitching-07.czi	1798.3	701.12	375.37
Senp2cKO F D 792 Bodipy-Stitching-07.czi	422.46	701.67	225.368
Senp2cKO F D 792 Bodipy-Stitching-07.czi	397.24	703.7	201.572
Senp2cKO F D 792 Bodipy-Stitching-07.czi	442.22	700.93	217.24
Senp2cKO F D 792 Bodipy-Stitching-07.czi	411.07	703.92	157.214
Senp2cKO F D 792 Bodipy-Stitching-07.czi	1831.6	701.3	343.878
Senp2cKO F D 792 Bodipy-Stitching-07.czi	1839.4	703.06	393.337
Senp2cKO F D 792 Bodipy-Stitching-07.czi	433.49	706.77	246.425
Senp2cKO F D 792 Bodipy-Stitching-07.czi	1807.6	706.58	221.105
Senp2cKO F D 792 Bodipy-Stitching-07.czi	452.22	703.27	440.771
Senp2cKO F D 792 Bodipy-Stitching-07.czi	385.95	705.71	159.033
Senp2cKO F D 792 Bodipy-Stitching-07.czi	1785.2	706.19	559.335
Senp2cKO F D 792 Bodipy-Stitching-07.czi	1866.1	704.5	269.66
Senp2cKO F D 792 Bodipy-Stitching-07.czi	1772	709.47	187.187
Senp2cKO F D 792 Bodipy-Stitching-07.czi	1852.2	706.88	432.1
Senp2cKO F D 792 Bodipy-Stitching-07.czi	1828.6	708.46	307.849
Senp2cKO F D 792 Bodipy-Stitching-07.czi	442.73	710.17	225.489
Senp2cKO F D 792 Bodipy-Stitching-07.czi	483.89	712.15	216.014
Senp2cKO F D 792 Bodipy-Stitching-07.czi	1815.8	708.95	326.731
Senp2cKO F D 792 Bodipy-Stitching-07.czi	1843.8	710.56	300.686
Senp2cKO F D 792 Bodipy-Stitching-07.czi	465.48	711.19	195.613
Senp2cKO F D 792 Bodipy-Stitching-07.czi	389.67	714.36	138.103
Senp2cKO F D 792 Bodipy-Stitching-07.czi	414.87	713.85	372.055
Senp2cKO F D 792 Bodipy-Stitching-07.czi	424.8	711.91	216.749
Senp2cKO F D 792 Bodipy-Stitching-07.czi	1857.6	712.52	318.46
Senp2cKO F D 792 Bodipy-Stitching-07.czi	407.24	714.22	153.749
Senp2cKO F D 792 Bodipy-Stitching-07.czi	1788.1	715.75	385.019
Senp2cKO F D 792 Bodipy-Stitching-07.czi	1799.4	715.06	314.636
Senp2cKO F D 792 Bodipy-Stitching-07.czi	1834.9	715.74	293.201
Senp2cKO F D 792 Bodipy-Stitching-07.czi	400.38	716.22	161.592
Senp2cKO F D 792 Bodipy-Stitching-07.czi	1822.7	717.08	279.362
Senp2cKO F D 792 Bodipy-Stitching-07.czi	450.27	716.8	309.095
Senp2cKO F D 792 Bodipy-Stitching-07.czi	1845.6	718.56	397.009
Senp2cKO F D 792 Bodipy-Stitching-07.czi	1815.4	716.65	584.288
Senp2cKO F D 792 Bodipy-Stitching-07.czi	422.5	718.81	313.992
Senp2cKO F D 792 Bodipy-Stitching-07.czi	1854.2	719.73	314.337
Senp2cKO F D 792 Bodipy-Stitching-07.czi	442.17	719.7	305.173
Senp2cKO F D 792 Bodipy-Stitching-07.czi	457.75	721.98	182.042
Senp2cKO F D 792 Bodipy-Stitching-07.czi	1811.4	719.16	216.416
Senp2cKO F D 792 Bodipy-Stitching-07.czi	1868.2	719.81	319.365
Senp2cKO F D 792 Bodipy-Stitching-07.czi	1805	721.15	305.313
Senp2cKO F D 792 Bodipy-Stitching-07.czi	472.88	723.77	115.486
Senp2cKO F D 792 Bodipy-Stitching-07.czi	1831.8	722.11	262.949
Senp2cKO F D 792 Bodipy-Stitching-07.czi	398.56	725.04	165.18
Senp2cKO F D 792 Bodipy-Stitching-07.czi	1858.6	726.89	243.877
Senp2cKO F D 792 Bodipy-Stitching-07.czi	418.67	725.71	349.676
Senp2cKO F D 792 Bodipy-Stitching-07.czi	432.61	723.8	264.799
Senp2cKO F D 792 Bodipy-Stitching-07.czi	1783	730.66	564.048
Senp2cKO F D 792 Bodipy-Stitching-07.czi	1770.9	726.63	336.992
Senp2cKO F D 792 Bodipy-Stitching-07.czi	1810.3	727.3	263.376
Senp2cKO F D 792 Bodipy-Stitching-07.czi	1795.5	724.65	374.871
Senp2cKO F D 792 Bodipy-Stitching-07.czi	1822.9	726.69	478.282
Senp2cKO F D 792 Bodipy-Stitching-07.czi	440.63	729.54	185.018
Senp2cKO F D 792 Bodipy-Stitching-07.czi	388.56	732.42	78.4144
Senp2cKO F D 792 Bodipy-Stitching-07.czi	407.06	727.76	261.755
Senp2cKO F D 792 Bodipy-Stitching-07.czi	1836.8	728.11	301.698
Senp2cKO F D 792 Bodipy-Stitching-07.czi	1848.7	727.62	221.123
Senp2cKO F D 792 Bodipy-Stitching-07.czi	1792.5	733.78	521.576
Senp2cKO F D 792 Bodipy-Stitching-07.czi	1805	732.64	718.173
Senp2cKO F D 792 Bodipy-Stitching-07.czi	1842.3	732.95	227.819
Senp2cKO F D 792 Bodipy-Stitching-07.czi	423.4	736.49	196.386
Senp2cKO F D 792 Bodipy-Stitching-07.czi	1873.2	731.79	289.973
Senp2cKO F D 792 Bodipy-Stitching-07.czi	449.02	732.68	219.204
Senp2cKO F D 792 Bodipy-Stitching-07.czi	1818.5	735.51	220.947
Senp2cKO F D 792 Bodipy-Stitching-07.czi	1851.2	733.95	224.192
Senp2cKO F D 792 Bodipy-Stitching-07.czi	462.66	734.75	153.309
Senp2cKO F D 792 Bodipy-Stitching-07.czi	432.54	734.52	252.109
Senp2cKO F D 792 Bodipy-Stitching-07.czi	1830.2	738.2	263.601
Senp2cKO F D 792 Bodipy-Stitching-07.czi	1860.5	734.65	278.244
Senp2cKO F D 792 Bodipy-Stitching-07.czi	479.56	738.61	349.163
Senp2cKO F D 792 Bodipy-Stitching-07.czi	413.98	735.11	171.783
Senp2cKO F D 792 Bodipy-Stitching-07.czi	1797.8	739.43	508.711
Senp2cKO F D 792 Bodipy-Stitching-07.czi	401.46	738.53	281.828
Senp2cKO F D 792 Bodipy-Stitching-07.czi	1856	740.57	327.198
Senp2cKO F D 792 Bodipy-Stitching-07.czi	411.67	743.42	269.143
Senp2cKO F D 792 Bodipy-Stitching-07.czi	1848.2	742.17	278.54
Senp2cKO F D 792 Bodipy-Stitching-07.czi	433.4	740.56	206.259
Senp2cKO F D 792 Bodipy-Stitching-07.czi	1869	744.29	263.309
Senp2cKO F D 792 Bodipy-Stitching-07.czi	454.97	745.56	218.206
Senp2cKO F D 792 Bodipy-Stitching-07.czi	1810.7	744.5	497.9
Senp2cKO F D 792 Bodipy-Stitching-07.czi	445.21	745.81	272.529
Senp2cKO F D 792 Bodipy-Stitching-07.czi	435.55	745.57	152.159
Senp2cKO F D 792 Bodipy-Stitching-07.czi	1841	744.51	311.252
Senp2cKO F D 792 Bodipy-Stitching-07.czi	1800.8	749.97	528.569
Senp2cKO F D 792 Bodipy-Stitching-07.czi	470.8	749.48	253.427
Senp2cKO F D 792 Bodipy-Stitching-07.czi	396.96	746.64	247.58
Senp2cKO F D 792 Bodipy-Stitching-07.czi	416.78	750.18	181.913
Senp2cKO F D 792 Bodipy-Stitching-07.czi	1860.5	750.83	234.022
Senp2cKO F D 792 Bodipy-Stitching-07.czi	1817.3	754.02	344.171
Senp2cKO F D 792 Bodipy-Stitching-07.czi	405.08	752.4	212.725
Senp2cKO F D 792 Bodipy-Stitching-07.czi	427.57	750.35	159.989
Senp2cKO F D 792 Bodipy-Stitching-07.czi	437.96	755.18	179.507
Senp2cKO F D 792 Bodipy-Stitching-07.czi	1837.4	751.92	244.135
Senp2cKO F D 792 Bodipy-Stitching-07.czi	1846.8	753.33	204.068
Senp2cKO F D 792 Bodipy-Stitching-07.czi	390.83	754.9	103.739
Senp2cKO F D 792 Bodipy-Stitching-07.czi	1827.3	752.09	236.7
Senp2cKO F D 792 Bodipy-Stitching-07.czi	426.96	759.2	161.321
Senp2cKO F D 792 Bodipy-Stitching-07.czi	457.88	757.84	113.136
Senp2cKO F D 792 Bodipy-Stitching-07.czi	1791.8	759.77	650.211
Senp2cKO F D 792 Bodipy-Stitching-07.czi	1830.7	758.79	298.738
Senp2cKO F D 792 Bodipy-Stitching-07.czi	1861.5	760.71	317.12
Senp2cKO F D 792 Bodipy-Stitching-07.czi	418.3	762.27	227.261
Senp2cKO F D 792 Bodipy-Stitching-07.czi	1849.4	762.57	149.249
Senp2cKO F D 792 Bodipy-Stitching-07.czi	398.01	765.3	82.6239
Senp2cKO F D 792 Bodipy-Stitching-07.czi	467.04	760.69	191.321
Senp2cKO F D 792 Bodipy-Stitching-07.czi	444.91	762.43	141.828
Senp2cKO F D 792 Bodipy-Stitching-07.czi	1840.9	764.59	152.695
Senp2cKO F D 792 Bodipy-Stitching-07.czi	408.56	764.02	143.516
Senp2cKO F D 792 Bodipy-Stitching-07.czi	482.57	763.08	323.463
Senp2cKO F D 792 Bodipy-Stitching-07.czi	1826.3	765.51	371.974
Senp2cKO F D 792 Bodipy-Stitching-07.czi	1854.6	772.42	147.909
Senp2cKO F D 792 Bodipy-Stitching-07.czi	471.51	773.13	232.889
Senp2cKO F D 792 Bodipy-Stitching-07.czi	433.83	768.8	235.661
Senp2cKO F D 792 Bodipy-Stitching-07.czi	439.52	770.96	148.591
Senp2cKO F D 792 Bodipy-Stitching-07.czi	425.44	771.28	158.997
Senp2cKO F D 792 Bodipy-Stitching-07.czi	457.2	770.79	123.389
Senp2cKO F D 792 Bodipy-Stitching-07.czi	447.19	771.11	104.6
Senp2cKO F D 792 Bodipy-Stitching-07.czi	1833.1	774.15	164.204
Senp2cKO F D 792 Bodipy-Stitching-07.czi	412.22	774.61	265.914
Senp2cKO F D 792 Bodipy-Stitching-07.czi	1797.1	775.47	522.788
Senp2cKO F D 792 Bodipy-Stitching-07.czi	1812.2	772.92	354.021
Senp2cKO F D 792 Bodipy-Stitching-07.czi	1822.4	777.26	493.24
Senp2cKO F D 792 Bodipy-Stitching-07.czi	440.95	780.48	125.903
Senp2cKO F D 792 Bodipy-Stitching-07.czi	424.9	779.36	164.59
Senp2cKO F D 792 Bodipy-Stitching-07.czi	461.89	781.08	260.769
Senp2cKO F D 792 Bodipy-Stitching-07.czi	418.77	784.37	157.678
Senp2cKO F D 792 Bodipy-Stitching-07.czi	401.43	780.66	244.909
Senp2cKO F D 792 Bodipy-Stitching-07.czi	411.68	784.88	211.458
Senp2cKO F D 792 Bodipy-Stitching-07.czi	1834.5	785.08	270.189
Senp2cKO F D 792 Bodipy-Stitching-07.czi	450.02	785.39	164.762
Senp2cKO F D 792 Bodipy-Stitching-07.czi	1806.4	785.83	317.435
Senp2cKO F D 792 Bodipy-Stitching-07.czi	427.56	788.2	128.019
Senp2cKO F D 792 Bodipy-Stitching-07.czi	393.21	788.55	76.1549
Senp2cKO F D 792 Bodipy-Stitching-07.czi	1786.5	787.79	472.452
Senp2cKO F D 792 Bodipy-Stitching-07.czi	1827.8	791.48	271
Senp2cKO F D 792 Bodipy-Stitching-07.czi	463.53	790.04	203.609
Senp2cKO F D 792 Bodipy-Stitching-07.czi	1816.1	789.62	321.592
Senp2cKO F D 792 Bodipy-Stitching-07.czi	1793.5	795.18	301.934
Senp2cKO F D 792 Bodipy-Stitching-07.czi	421.03	797.34	118.584
Senp2cKO F D 792 Bodipy-Stitching-07.czi	434.31	794.3	204.428
Senp2cKO F D 792 Bodipy-Stitching-07.czi	1806.4	794.89	460.05
Senp2cKO F D 792 Bodipy-Stitching-07.czi	449.25	794.57	169.288
Senp2cKO F D 792 Bodipy-Stitching-07.czi	410.33	797.96	153.265
Senp2cKO F D 792 Bodipy-Stitching-07.czi	443.68	796.33	252.074
Senp2cKO F D 792 Bodipy-Stitching-07.czi	455.49	796.89	129.464
Senp2cKO F D 792 Bodipy-Stitching-07.czi	1822.2	800.6	513.761
Senp2cKO F D 792 Bodipy-Stitching-07.czi	399.05	802.36	107.567
Senp2cKO F D 792 Bodipy-Stitching-07.czi	474.84	798.53	240.96
Senp2cKO F D 792 Bodipy-Stitching-07.czi	1800.1	802.22	392.821
Senp2cKO F D 792 Bodipy-Stitching-07.czi	440.25	804.41	168.873
Senp2cKO F D 792 Bodipy-Stitching-07.czi	458.97	805.02	216.423
Senp2cKO F D 792 Bodipy-Stitching-07.czi	470.44	809.33	342.955
Senp2cKO F D 792 Bodipy-Stitching-07.czi	1808.7	806.37	320.756
Senp2cKO F D 792 Bodipy-Stitching-07.czi	433.61	808.55	106.429
Senp2cKO F D 792 Bodipy-Stitching-07.czi	1787.6	807.8	332.973
Senp2cKO F D 792 Bodipy-Stitching-07.czi	447.93	814.7	183.831
Senp2cKO F D 792 Bodipy-Stitching-07.czi	415.96	810.71	149.532
Senp2cKO F D 792 Bodipy-Stitching-07.czi	1801.7	812.8	362.868
Senp2cKO F D 792 Bodipy-Stitching-07.czi	428.95	813.29	131.398
Senp2cKO F D 792 Bodipy-Stitching-07.czi	1816.4	813.34	775.091
Senp2cKO F D 792 Bodipy-Stitching-07.czi	405.11	815.29	96.0952
Senp2cKO F D 792 Bodipy-Stitching-07.czi	1852.5	811.13	305.859
Senp2cKO F D 792 Bodipy-Stitching-07.czi	465.43	820.28	295.541
Senp2cKO F D 792 Bodipy-Stitching-07.czi	1792.5	816.09	354.744
Senp2cKO F D 792 Bodipy-Stitching-07.czi	1840.2	815.51	470.891
Senp2cKO F D 792 Bodipy-Stitching-07.czi	422.05	821.47	254.962
Senp2cKO F D 792 Bodipy-Stitching-07.czi	1788.3	823.26	396.148
Senp2cKO F D 792 Bodipy-Stitching-07.czi	1827.3	820.8	454.139
Senp2cKO F D 792 Bodipy-Stitching-07.czi	1862.6	823.81	252.082
Senp2cKO F D 792 Bodipy-Stitching-07.czi	410.05	824.98	112.33
Senp2cKO F D 792 Bodipy-Stitching-07.czi	439.87	827.09	162.694
Senp2cKO F D 792 Bodipy-Stitching-07.czi	1805.1	823.78	342.191
Senp2cKO F D 792 Bodipy-Stitching-07.czi	1815.5	825.63	398.576
Senp2cKO F D 792 Bodipy-Stitching-07.czi	1842.6	827.14	150.877
Senp2cKO F D 792 Bodipy-Stitching-07.czi	1852.6	831.22	340.864
Senp2cKO F D 792 Bodipy-Stitching-07.czi	1835.2	827.22	451.095
Senp2cKO F D 792 Bodipy-Stitching-07.czi	1807.9	832.96	562.586
Senp2cKO F D 792 Bodipy-Stitching-07.czi	1784.4	835.67	418.303
Senp2cKO F D 792 Bodipy-Stitching-07.czi	407.8	834.8	97.6869
Senp2cKO F D 792 Bodipy-Stitching-07.czi	433.78	836.99	137.732
Senp2cKO F D 792 Bodipy-Stitching-07.czi	422.92	836.13	151.712
Senp2cKO F D 792 Bodipy-Stitching-07.czi	1818.4	836.33	270.684
Senp2cKO F D 792 Bodipy-Stitching-07.czi	1830.4	838.04	388.941
Senp2cKO F D 792 Bodipy-Stitching-07.czi	1844.2	841.29	371.672
Senp2cKO F D 792 Bodipy-Stitching-07.czi	1796.1	837.81	424.494
Senp2cKO F D 792 Bodipy-Stitching-07.czi	1801.7	842.91	404.86
Senp2cKO F D 792 Bodipy-Stitching-07.czi	415.74	846.37	126.748
Senp2cKO F D 792 Bodipy-Stitching-07.czi	1813.2	848.77	352.976
Senp2cKO F D 792 Bodipy-Stitching-07.czi	1796.5	853.05	335.274
Senp2cKO F D 792 Bodipy-Stitching-07.czi	1853.9	847.62	597.619
Senp2cKO F D 792 Bodipy-Stitching-07.czi	1829.8	850.28	451.765
Senp2cKO F D 792 Bodipy-Stitching-07.czi	1862.5	849.54	240.578
Senp2cKO F D 792 Bodipy-Stitching-07.czi	1838.5	855.67	463.959
Senp2cKO F D 792 Bodipy-Stitching-07.czi	1892.2	854.98	217.268
Senp2cKO F D 792 Bodipy-Stitching-07.czi	411.26	859.78	121.741
Senp2cKO F D 792 Bodipy-Stitching-07.czi	1824.1	859.54	479.423
Senp2cKO F D 792 Bodipy-Stitching-07.czi	1865.8	858.14	329.692
Senp2cKO F D 792 Bodipy-Stitching-07.czi	1852.6	859.92	704.768
Senp2cKO F D 792 Bodipy-Stitching-07.czi	1814.1	867.71	333.23
Senp2cKO F D 792 Bodipy-Stitching-07.czi	1835.7	868.28	470.298
Senp2cKO F D 792 Bodipy-Stitching-07.czi	1846.2	868.34	560.047
Senp2cKO F D 792 Bodipy-Stitching-07.czi	1877.8	864.34	199.023
Senp2cKO F D 792 Bodipy-Stitching-07.czi	1888.6	869.34	202.393
Senp2cKO F D 792 Bodipy-Stitching-07.czi	1869.1	869.71	241.004
Senp2cKO F D 792 Bodipy-Stitching-07.czi	1856	873.25	336.99
Senp2cKO F D 792 Bodipy-Stitching-07.czi	1884.9	877.1	256.427
Senp2cKO F D 792 Bodipy-Stitching-07.czi	1863.8	879.03	329.534
Senp2cKO F D 792 Bodipy-Stitching-07.czi	1878.1	883.6	354.985
Senp2cKO F D 792 Bodipy-Stitching-07.czi	1847.5	881.72	524.221
Senp2cKO F D 792 Bodipy-Stitching-07.czi	1835	884.8	396.278
Senp2cKO F D 792 Bodipy-Stitching-07.czi	1855.9	885.7	496.908
Senp2cKO F D 792 Bodipy-Stitching-07.czi	1867.7	890.75	193.282
Senp2cKO F D 792 Bodipy-Stitching-07.czi	1841.6	895.43	232.942
Senp2cKO F D 792 Bodipy-Stitching-07.czi	1855.6	895.88	337.971
Senp2cKO F D 792 Bodipy-Stitching-07.czi	1864.4	902.22	442.712
Senp2cKO F D 792 Bodipy-Stitching-07.czi	1885.4	903.7	455.071
Senp2cKO F D 792 Bodipy-Stitching-07.czi	1844.7	907	300.271
Senp2cKO F D 792 Bodipy-Stitching-07.czi	1897.4	906.06	227.169
Senp2cKO F D 792 Bodipy-Stitching-07.czi	1857.9	910.39	410.86
Senp2cKO F D 792 Bodipy-Stitching-07.czi	1872.3	909.75	464.152
Senp2cKO F D 792 Bodipy-Stitching-07.czi	1882.4	915.65	210.771
Senp2cKO F D 792 Bodipy-Stitching-07.czi	1870.4	922.56	224.1
Senp2cKO F D 792 Bodipy-Stitching-07.czi	1855.2	919.48	190.391
Senp2cKO F D 792 Bodipy-Stitching-07.czi	1898.5	919.74	209.531
Senp2cKO F D 792 Bodipy-Stitching-07.czi	1837.6	921.75	310.107
Senp2cKO F D 792 Bodipy-Stitching-07.czi	1848.6	924.02	252.953
Senp2cKO F D 792 Bodipy-Stitching-07.czi	1885.9	924.12	233.901
Senp2cKO F D 792 Bodipy-Stitching-07.czi	1897.6	930.47	177.952
Senp2cKO F D 792 Bodipy-Stitching-07.czi	1859.5	928.79	404.439
Senp2cKO F D 792 Bodipy-Stitching-07.czi	1889.3	935.19	233.929
Senp2cKO F D 792 Bodipy-Stitching-07.czi	1846	934.38	286.187
Senp2cKO F D 792 Bodipy-Stitching-07.czi	1831	935.28	630.125
Senp2cKO F D 792 Bodipy-Stitching-07.czi	1862.5	937.7	374.557
Senp2cKO F D 792 Bodipy-Stitching-07.czi	1852.5	937.41	456.587
Senp2cKO F D 792 Bodipy-Stitching-07.czi	1880.5	940.84	254.88
Senp2cKO F D 792 Bodipy-Stitching-07.czi	1870.2	941.94	345.202
Senp2cKO F D 792 Bodipy-Stitching-07.czi	1841.6	940.88	350.284
Senp2cKO F D 792 Bodipy-Stitching-07.czi	1847.8	944.92	224.006
Senp2cKO F D 792 Bodipy-Stitching-07.czi	1840.3	949.36	949.907
Senp2cKO F D 792 Bodipy-Stitching-07.czi	1851.5	949.28	549.338
Senp2cKO F D 792 Bodipy-Stitching-07.czi	1825.8	949.12	727.49
Senp2cKO F D 792 Bodipy-Stitching-07.czi	1859.2	952.48	326.081
Senp2cKO F D 792 Bodipy-Stitching-07.czi	1816	952.17	290.272
Senp2cKO F D 792 Bodipy-Stitching-07.czi	1831.2	957.76	613.844
Senp2cKO F D 792 Bodipy-Stitching-07.czi	1804.9	956.21	571.723
Senp2cKO F D 792 Bodipy-Stitching-07.czi	1861.1	960.51	217.74
Senp2cKO F D 792 Bodipy-Stitching-07.czi	1839.6	961.64	773.434
Senp2cKO F D 792 Bodipy-Stitching-07.czi	1871	961.88	375.873
Senp2cKO F D 792 Bodipy-Stitching-07.czi	1845.8	965.46	524.89
Senp2cKO F D 792 Bodipy-Stitching-07.czi	1833.5	968.32	619.754
Senp2cKO F D 792 Bodipy-Stitching-07.czi	1857.3	967.67	300.281
Senp2cKO F D 792 Bodipy-Stitching-07.czi	1798.1	965.08	478.321
Senp2cKO F D 792 Bodipy-Stitching-07.czi	1848.9	970.92	329.271
Senp2cKO F D 792 Bodipy-Stitching-07.czi	1808.1	970.36	414.493
Senp2cKO F D 792 Bodipy-Stitching-07.czi	1877.3	969.32	230.19
Senp2cKO F D 792 Bodipy-Stitching-07.czi	1827	975.19	614.708
Senp2cKO F D 792 Bodipy-Stitching-07.czi	1816.1	972.81	835.508
Senp2cKO F D 792 Bodipy-Stitching-07.czi	1791.4	974.03	792.058
Senp2cKO F D 792 Bodipy-Stitching-07.czi	1863.1	975.48	258.014
Senp2cKO F D 792 Bodipy-Stitching-07.czi	1853.2	979.55	580.963
Senp2cKO F D 792 Bodipy-Stitching-07.czi	1801.9	980.38	682.518
Senp2cKO F D 792 Bodipy-Stitching-07.czi	1878.7	979.71	341.298
Senp2cKO F D 792 Bodipy-Stitching-07.czi	1808.6	985.81	491.721
Senp2cKO F D 792 Bodipy-Stitching-07.czi	1842.2	982.81	546.766
Senp2cKO F D 792 Bodipy-Stitching-07.czi	1869.1	987.92	162.91
Senp2cKO F D 792 Bodipy-Stitching-07.czi	1829.9	987.39	772.267
Senp2cKO F D 792 Bodipy-Stitching-07.czi	1796.1	989.98	505.51
Senp2cKO F D 792 Bodipy-Stitching-07.czi	1815.9	992.27	446.627
Senp2cKO F D 792 Bodipy-Stitching-07.czi	1836.9	992.11	414.657
Senp2cKO F D 792 Bodipy-Stitching-07.czi	1785.2	992.14	504.737
Senp2cKO F D 792 Bodipy-Stitching-07.czi	1848.1	992.92	307.398
Senp2cKO F D 792 Bodipy-Stitching-07.czi	1854.6	992.04	181.682
Senp2cKO F D 792 Bodipy-Stitching-07.czi	1841.9	995.66	282.228
Senp2cKO F D 792 Bodipy-Stitching-07.czi	1861.9	997.15	446.108
Senp2cKO F D 792 Bodipy-Stitching-07.czi	1828.2	1001	617.522
Senp2cKO F D 792 Bodipy-Stitching-07.czi	1850.2	1002.8	411.432
Senp2cKO F D 792 Bodipy-Stitching-07.czi	1839.2	1002	421.082
Senp2cKO F D 792 Bodipy-Stitching-07.czi	1790.1	1004.8	519.45
Senp2cKO F D 792 Bodipy-Stitching-07.czi	1811.1	1004.2	504.728
Senp2cKO F D 792 Bodipy-Stitching-07.czi	1871.9	1001.4	358.981
Senp2cKO F D 792 Bodipy-Stitching-07.czi	1841.5	1011.5	572.67
Senp2cKO F D 792 Bodipy-Stitching-07.czi	1857.8	1008.6	273.752
Senp2cKO F D 792 Bodipy-Stitching-07.czi	1870.6	1011.2	316.617
Senp2cKO F D 792 Bodipy-Stitching-07.czi	1832.1	1012.7	490.661
Senp2cKO F D 792 Bodipy-Stitching-07.czi	1822.2	1012.1	893.015
Senp2cKO F D 792 Bodipy-Stitching-07.czi	1815.9	1014.8	475.984
Senp2cKO F D 792 Bodipy-Stitching-07.czi	1850.9	1016.6	713.386
Senp2cKO F D 792 Bodipy-Stitching-07.czi	1827.9	1021	658.479
Senp2cKO F D 792 Bodipy-Stitching-07.czi	1884.3	1014.5	117.926
Senp2cKO F D 792 Bodipy-Stitching-07.czi	1801.7	1019.6	379.519
Senp2cKO F D 792 Bodipy-Stitching-07.czi	1811.9	1019.8	477.923
Senp2cKO F D 792 Bodipy-Stitching-07.czi	1862.4	1019.3	162.965
Senp2cKO F D 792 Bodipy-Stitching-07.czi	1781	1020	468.678
Senp2cKO F D 792 Bodipy-Stitching-07.czi	1790.7	1019.7	398.439
Senp2cKO F D 792 Bodipy-Stitching-07.czi	1844.6	1025.8	374.536
Senp2cKO F D 792 Bodipy-Stitching-07.czi	1883.8	1028.2	206.021
Senp2cKO F D 792 Bodipy-Stitching-07.czi	1858.5	1027.8	563.638
Senp2cKO F D 792 Bodipy-Stitching-07.czi	1871	1029.7	122.921
Senp2cKO F D 792 Bodipy-Stitching-07.czi	1772.7	1028.4	465.064
Senp2cKO F D 792 Bodipy-Stitching-07.czi	1824.4	1029.9	523.071
Senp2cKO F D 792 Bodipy-Stitching-07.czi	1812.3	1031.4	751.628
Senp2cKO F D 792 Bodipy-Stitching-07.czi	1794.1	1030.6	504.159
Senp2cKO F D 792 Bodipy-Stitching-07.czi	1835.7	1030.3	532.087
Senp2cKO F D 792 Bodipy-Stitching-07.czi	493.96	1029.9	123.757
Senp2cKO F D 792 Bodipy-Stitching-07.czi	1855.8	1036.1	180.358
Senp2cKO F D 792 Bodipy-Stitching-07.czi	1840.3	1038.2	737.575
Senp2cKO F D 792 Bodipy-Stitching-07.czi	1762.6	1038.4	347.373
Senp2cKO F D 792 Bodipy-Stitching-07.czi	1781.7	1043.4	481.666
Senp2cKO F D 792 Bodipy-Stitching-07.czi	496.62	1041.5	181.374
Senp2cKO F D 792 Bodipy-Stitching-07.czi	510.9	1038	285.764
Senp2cKO F D 792 Bodipy-Stitching-07.czi	1794.6	1041.7	432.199
Senp2cKO F D 792 Bodipy-Stitching-07.czi	1818.5	1039.9	589.557
Senp2cKO F D 792 Bodipy-Stitching-07.czi	1825.3	1044.1	335.968
Senp2cKO F D 792 Bodipy-Stitching-07.czi	1803.8	1042.6	572.634
Senp2cKO F D 792 Bodipy-Stitching-07.czi	1852.3	1045.2	633.585
Senp2cKO F D 792 Bodipy-Stitching-07.czi	519.56	1045	139.263
Senp2cKO F D 792 Bodipy-Stitching-07.czi	1834.7	1046	499.214
Senp2cKO F D 792 Bodipy-Stitching-07.czi	1752.5	1048.7	714.984
Senp2cKO F D 792 Bodipy-Stitching-07.czi	500.55	1053.6	104.487
Senp2cKO F D 792 Bodipy-Stitching-07.czi	533.46	1046.7	310.569
Senp2cKO F D 792 Bodipy-Stitching-07.czi	1813.1	1048.6	900.844
Senp2cKO F D 792 Bodipy-Stitching-07.czi	1832.9	1052	653.798
Senp2cKO F D 792 Bodipy-Stitching-07.czi	1847.7	1057.1	580.681
Senp2cKO F D 792 Bodipy-Stitching-07.czi	1824.6	1055.3	316.509
Senp2cKO F D 792 Bodipy-Stitching-07.czi	1805.2	1053.7	1057.24
Senp2cKO F D 792 Bodipy-Stitching-07.czi	544.01	1053.8	206.412
Senp2cKO F D 792 Bodipy-Stitching-07.czi	1792.5	1054.8	856.967
Senp2cKO F D 792 Bodipy-Stitching-07.czi	1814.9	1057	392.816
Senp2cKO F D 792 Bodipy-Stitching-07.czi	525.1	1056.3	147.153
Senp2cKO F D 792 Bodipy-Stitching-07.czi	1761.1	1057.9	436.147
Senp2cKO F D 792 Bodipy-Stitching-07.czi	517.03	1060.2	113.612
Senp2cKO F D 792 Bodipy-Stitching-07.czi	1837.4	1063.8	442.185
Senp2cKO F D 792 Bodipy-Stitching-07.czi	536.69	1067.5	189.456
Senp2cKO F D 792 Bodipy-Stitching-07.czi	1806	1063.1	569.054
Senp2cKO F D 792 Bodipy-Stitching-07.czi	1707.9	1062.2	440.424
Senp2cKO F D 792 Bodipy-Stitching-07.czi	1815.2	1066.1	290.377
Senp2cKO F D 792 Bodipy-Stitching-07.czi	1784.8	1062.2	694.533
Senp2cKO F D 792 Bodipy-Stitching-07.czi	1725.4	1063.2	492.065
Senp2cKO F D 792 Bodipy-Stitching-07.czi	1769.4	1066	510.917
Senp2cKO F D 792 Bodipy-Stitching-07.czi	1798.5	1068.1	776.95
Senp2cKO F D 792 Bodipy-Stitching-07.czi	1825	1067.3	328.058
Senp2cKO F D 792 Bodipy-Stitching-07.czi	1742.3	1067.5	702.463
Senp2cKO F D 792 Bodipy-Stitching-07.czi	1777.6	1067.4	444.125
Senp2cKO F D 792 Bodipy-Stitching-07.czi	510.48	1067.4	95.7751
Senp2cKO F D 792 Bodipy-Stitching-07.czi	1757.6	1069.2	460.142
Senp2cKO F D 792 Bodipy-Stitching-07.czi	520.71	1070	151.59
Senp2cKO F D 792 Bodipy-Stitching-07.czi	528.79	1069.4	107.36
Senp2cKO F D 792 Bodipy-Stitching-07.czi	548.75	1071.9	207.417
Senp2cKO F D 792 Bodipy-Stitching-07.czi	1789.4	1074.5	516.77
Senp2cKO F D 792 Bodipy-Stitching-07.czi	1829.8	1074.6	266.967
Senp2cKO F D 792 Bodipy-Stitching-07.czi	502.56	1072.8	190.713
Senp2cKO F D 792 Bodipy-Stitching-07.czi	1729.5	1075.8	504.241
Senp2cKO F D 792 Bodipy-Stitching-07.czi	520.61	1081.6	170.698
Senp2cKO F D 792 Bodipy-Stitching-07.czi	1713.6	1076.9	295.44
Senp2cKO F D 792 Bodipy-Stitching-07.czi	1775	1079.8	621.69
Senp2cKO F D 792 Bodipy-Stitching-07.czi	1810.5	1076.3	398.031
Senp2cKO F D 792 Bodipy-Stitching-07.czi	1757.3	1077.6	848.878
Senp2cKO F D 792 Bodipy-Stitching-07.czi	497.47	1080.9	89.2504
Senp2cKO F D 792 Bodipy-Stitching-07.czi	534.31	1083.1	199.526
Senp2cKO F D 792 Bodipy-Stitching-07.czi	1835.9	1080.2	243.68
Senp2cKO F D 792 Bodipy-Stitching-07.czi	1846.7	1078	281.134
Senp2cKO F D 792 Bodipy-Stitching-07.czi	1736.9	1084.7	559.789
Senp2cKO F D 792 Bodipy-Stitching-07.czi	1789.7	1083.7	461.634
Senp2cKO F D 792 Bodipy-Stitching-07.czi	1816.1	1084.8	225.683
Senp2cKO F D 792 Bodipy-Stitching-07.czi	1805.2	1083.4	233.468
Senp2cKO F D 792 Bodipy-Stitching-07.czi	1713.3	1086.8	447.418
Senp2cKO F D 792 Bodipy-Stitching-07.czi	1758.3	1086.1	1044.53
Senp2cKO F D 792 Bodipy-Stitching-07.czi	1827.6	1086.3	548.828
Senp2cKO F D 792 Bodipy-Stitching-07.czi	1850.9	1088	355.041
Senp2cKO F D 792 Bodipy-Stitching-07.czi	1859.2	1085.8	353.258
Senp2cKO F D 792 Bodipy-Stitching-07.czi	1771.7	1088.6	463.219
Senp2cKO F D 792 Bodipy-Stitching-07.czi	1797.8	1095	394.769
Senp2cKO F D 792 Bodipy-Stitching-07.czi	493.47	1090.4	66.8269
Senp2cKO F D 792 Bodipy-Stitching-07.czi	542.79	1092.7	156.519
Senp2cKO F D 792 Bodipy-Stitching-07.czi	1748.7	1091.6	452.298
Senp2cKO F D 792 Bodipy-Stitching-07.czi	1841.4	1092.1	574.163
Senp2cKO F D 792 Bodipy-Stitching-07.czi	1819.7	1093.5	713.269
Senp2cKO F D 792 Bodipy-Stitching-07.czi	1870	1092.5	354.97
Senp2cKO F D 792 Bodipy-Stitching-07.czi	509.31	1093	273.815
Senp2cKO F D 792 Bodipy-Stitching-07.czi	1783.2	1095.6	329.006
Senp2cKO F D 792 Bodipy-Stitching-07.czi	1719.4	1095.9	577.156
Senp2cKO F D 792 Bodipy-Stitching-07.czi	1763.7	1096.5	313.401
Senp2cKO F D 792 Bodipy-Stitching-07.czi	1774.7	1097.8	409.117
Senp2cKO F D 792 Bodipy-Stitching-07.czi	525.14	1096.1	316.497
Senp2cKO F D 792 Bodipy-Stitching-07.czi	1830.9	1096.9	1081.28
Senp2cKO F D 792 Bodipy-Stitching-07.czi	1851.5	1098.9	598.146
Senp2cKO F D 792 Bodipy-Stitching-07.czi	1736.6	1097.2	576.86
Senp2cKO F D 792 Bodipy-Stitching-07.czi	1754.1	1101.5	403.226
Senp2cKO F D 792 Bodipy-Stitching-07.czi	495.29	1103.1	35.0517
Senp2cKO F D 792 Bodipy-Stitching-07.czi	515.69	1102	419.418
Senp2cKO F D 792 Bodipy-Stitching-07.czi	553.66	1099.9	157.744
Senp2cKO F D 792 Bodipy-Stitching-07.czi	1805.4	1102.6	435.403
Senp2cKO F D 792 Bodipy-Stitching-07.czi	1822	1105	681.381
Senp2cKO F D 792 Bodipy-Stitching-07.czi	505.62	1109.7	79.6969
Senp2cKO F D 792 Bodipy-Stitching-07.czi	1836.4	1105.3	675.734
Senp2cKO F D 792 Bodipy-Stitching-07.czi	547.19	1108.3	138.35
Senp2cKO F D 792 Bodipy-Stitching-07.czi	1716.6	1109.7	493.565
Senp2cKO F D 792 Bodipy-Stitching-07.czi	1736.7	1109	395.258
Senp2cKO F D 792 Bodipy-Stitching-07.czi	1811.3	1106.7	409.222
Senp2cKO F D 792 Bodipy-Stitching-07.czi	1765	1109.9	646.876
Senp2cKO F D 792 Bodipy-Stitching-07.czi	519.49	1111.9	98.7593
Senp2cKO F D 792 Bodipy-Stitching-07.czi	1794.2	1109.3	376.583
Senp2cKO F D 792 Bodipy-Stitching-07.czi	1852.7	1107.3	505.907
Senp2cKO F D 792 Bodipy-Stitching-07.czi	1874	1108.4	395.276
Senp2cKO F D 792 Bodipy-Stitching-07.czi	530.33	1109.8	170.017
Senp2cKO F D 792 Bodipy-Stitching-07.czi	1843.2	1109.1	457.512
Senp2cKO F D 792 Bodipy-Stitching-07.czi	1863.3	1113	641.872
Senp2cKO F D 792 Bodipy-Stitching-07.czi	1779.4	1110.2	643.296
Senp2cKO F D 792 Bodipy-Stitching-07.czi	1801.3	1110.5	477.792
Senp2cKO F D 792 Bodipy-Stitching-07.czi	1813.7	1114.2	572.534
Senp2cKO F D 792 Bodipy-Stitching-07.czi	1831.7	1113.5	730.403
Senp2cKO F D 792 Bodipy-Stitching-07.czi	1852.5	1115.9	1042.53
Senp2cKO F D 792 Bodipy-Stitching-07.czi	1787.3	1115.4	635.805
Senp2cKO F D 792 Bodipy-Stitching-07.czi	1819.2	1116	549.029
Senp2cKO F D 792 Bodipy-Stitching-07.czi	1748.8	1116	433.186
Senp2cKO F D 792 Bodipy-Stitching-07.czi	1845.3	1117.4	430.308
Senp2cKO F D 792 Bodipy-Stitching-07.czi	556.41	1115.8	124.824
Senp2cKO F D 792 Bodipy-Stitching-07.czi	1803.1	1118.3	414.911
Senp2cKO F D 792 Bodipy-Stitching-07.czi	1825	1119.2	758.98
Senp2cKO F D 792 Bodipy-Stitching-07.czi	538.73	1116.3	172.662
Senp2cKO F D 792 Bodipy-Stitching-07.czi	545.95	1122.8	149.073
Senp2cKO F D 792 Bodipy-Stitching-07.czi	530.15	1122.2	168.063
Senp2cKO F D 792 Bodipy-Stitching-07.czi	1833.2	1121.6	705.609
Senp2cKO F D 792 Bodipy-Stitching-07.czi	1841.5	1122.8	998.554
Senp2cKO F D 792 Bodipy-Stitching-07.czi	1773.1	1123	600.642
Senp2cKO F D 792 Bodipy-Stitching-07.czi	1790.1	1123.9	879.021
Senp2cKO F D 792 Bodipy-Stitching-07.czi	1856.1	1124.9	1295.95
Senp2cKO F D 792 Bodipy-Stitching-07.czi	1806.1	1125.8	685.411
Senp2cKO F D 792 Bodipy-Stitching-07.czi	1757.5	1126.8	566.674
Senp2cKO F D 792 Bodipy-Stitching-07.czi	1820.5	1127.4	417.565
Senp2cKO F D 792 Bodipy-Stitching-07.czi	1727.9	1125.3	548.121
Senp2cKO F D 792 Bodipy-Stitching-07.czi	562.93	1129	99.5071
Senp2cKO F D 792 Bodipy-Stitching-07.czi	1832	1129.7	553.92
Senp2cKO F D 792 Bodipy-Stitching-07.czi	1741.5	1126.9	479.74
Senp2cKO F D 792 Bodipy-Stitching-07.czi	1812.5	1131.6	679.841
Senp2cKO F D 792 Bodipy-Stitching-07.czi	1797.9	1133.3	491.021
Senp2cKO F D 792 Bodipy-Stitching-07.czi	1856.6	1133.1	523.521
Senp2cKO F D 792 Bodipy-Stitching-07.czi	529.16	1132	171.654
Senp2cKO F D 792 Bodipy-Stitching-07.czi	540.92	1133.5	163.071
Senp2cKO F D 792 Bodipy-Stitching-07.czi	1841.2	1134.8	471.044
Senp2cKO F D 792 Bodipy-Stitching-07.czi	1702.9	1132.3	377.083
Senp2cKO F D 792 Bodipy-Stitching-07.czi	1782.8	1135.4	477.599
Senp2cKO F D 792 Bodipy-Stitching-07.czi	1791.4	1137.4	443.323
Senp2cKO F D 792 Bodipy-Stitching-07.czi	518.63	1136	113.246
Senp2cKO F D 792 Bodipy-Stitching-07.czi	1734.5	1138.2	621.174
Senp2cKO F D 792 Bodipy-Stitching-07.czi	1745.6	1136.7	724.808
Senp2cKO F D 792 Bodipy-Stitching-07.czi	1770.1	1135.9	553.56
Senp2cKO F D 792 Bodipy-Stitching-07.czi	1805.4	1138.8	668.457
Senp2cKO F D 792 Bodipy-Stitching-07.czi	1850.1	1139.2	443.117
Senp2cKO F D 792 Bodipy-Stitching-07.czi	552.02	1135.9	147.377
Senp2cKO F D 792 Bodipy-Stitching-07.czi	1829.3	1137.9	486.743
Senp2cKO F D 792 Bodipy-Stitching-07.czi	1818.4	1139.3	550.061
Senp2cKO F D 792 Bodipy-Stitching-07.czi	1753.8	1140.3	529.571
Senp2cKO F D 792 Bodipy-Stitching-07.czi	1763.1	1140.2	483.063
Senp2cKO F D 792 Bodipy-Stitching-07.czi	534.96	1141.9	162.229
Senp2cKO F D 792 Bodipy-Stitching-07.czi	1723.9	1139.9	482.57
Senp2cKO F D 792 Bodipy-Stitching-07.czi	562.06	1142.8	131.356
Senp2cKO F D 792 Bodipy-Stitching-07.czi	1712.5	1142.5	429.053
Senp2cKO F D 792 Bodipy-Stitching-07.czi	1835	1142.3	637.793
Senp2cKO F D 792 Bodipy-Stitching-07.czi	1863.5	1143.9	353.125
Senp2cKO F D 792 Bodipy-Stitching-07.czi	1696.5	1146.2	366.692
Senp2cKO F D 792 Bodipy-Stitching-07.czi	1821.7	1148.2	597.507
Senp2cKO F D 792 Bodipy-Stitching-07.czi	545.05	1146.3	273.95
Senp2cKO F D 792 Bodipy-Stitching-07.czi	1760.2	1149	418.002
Senp2cKO F D 792 Bodipy-Stitching-07.czi	1778	1146.7	558.76
Senp2cKO F D 792 Bodipy-Stitching-07.czi	1837.3	1149.9	202.045
Senp2cKO F D 792 Bodipy-Stitching-07.czi	1844.3	1147.1	390.762
Senp2cKO F D 792 Bodipy-Stitching-07.czi	1810	1149.3	617.952
Senp2cKO F D 792 Bodipy-Stitching-07.czi	536.26	1149.8	112.882
Senp2cKO F D 792 Bodipy-Stitching-07.czi	1722.1	1151.7	338.589
Senp2cKO F D 792 Bodipy-Stitching-07.czi	1830.1	1148.9	632.45
Senp2cKO F D 792 Bodipy-Stitching-07.czi	524.47	1150.2	81.1023
Senp2cKO F D 792 Bodipy-Stitching-07.czi	559.24	1152.2	184.72
Senp2cKO F D 792 Bodipy-Stitching-07.czi	1800.8	1150	523.239
Senp2cKO F D 792 Bodipy-Stitching-07.czi	1744.3	1152.3	505.397
Senp2cKO F D 792 Bodipy-Stitching-07.czi	1791.7	1149.1	520.565
Senp2cKO F D 792 Bodipy-Stitching-07.czi	1852.6	1153.7	378.499
Senp2cKO F D 792 Bodipy-Stitching-07.czi	1769.6	1154.5	606.914
Senp2cKO F D 792 Bodipy-Stitching-07.czi	1788.3	1156	374.695
Senp2cKO F D 792 Bodipy-Stitching-07.czi	1866	1158.6	291.254
Senp2cKO F D 792 Bodipy-Stitching-07.czi	1844.4	1156	510.447
Senp2cKO F D 792 Bodipy-Stitching-07.czi	535.52	1156.5	166.029
Senp2cKO F D 792 Bodipy-Stitching-07.czi	1713.2	1159.2	494.743
Senp2cKO F D 792 Bodipy-Stitching-07.czi	1755.6	1155.7	296.485
Senp2cKO F D 792 Bodipy-Stitching-07.czi	1703.5	1155.6	528.042
Senp2cKO F D 792 Bodipy-Stitching-07.czi	1831.8	1158.8	452.438
Senp2cKO F D 792 Bodipy-Stitching-07.czi	575.74	1154.4	197.15
Senp2cKO F D 792 Bodipy-Stitching-07.czi	1823.6	1157.9	667.043
Senp2cKO F D 792 Bodipy-Stitching-07.czi	546.29	1158	256.582
Senp2cKO F D 792 Bodipy-Stitching-07.czi	1779.1	1158.4	722.69
Senp2cKO F D 792 Bodipy-Stitching-07.czi	1814.6	1158.7	755.76
Senp2cKO F D 792 Bodipy-Stitching-07.czi	1838.4	1160.7	456.632
Senp2cKO F D 792 Bodipy-Stitching-07.czi	1694.1	1160.6	417.031
Senp2cKO F D 792 Bodipy-Stitching-07.czi	1732.4	1160.6	688.253
Senp2cKO F D 792 Bodipy-Stitching-07.czi	1756.4	1162.4	356.661
Senp2cKO F D 792 Bodipy-Stitching-07.czi	563.75	1162.6	356.383
Senp2cKO F D 792 Bodipy-Stitching-07.czi	522.81	1164.2	76.1578
Senp2cKO F D 792 Bodipy-Stitching-07.czi	538.27	1172.5	114.586
Senp2cKO F D 792 Bodipy-Stitching-07.czi	1771.8	1163.6	369.659
Senp2cKO F D 792 Bodipy-Stitching-07.czi	1798.4	1164.2	655.039
Senp2cKO F D 792 Bodipy-Stitching-07.czi	1789.5	1165.7	508.131
Senp2cKO F D 792 Bodipy-Stitching-07.czi	588.75	1160.7	404.246
Senp2cKO F D 792 Bodipy-Stitching-07.czi	1849.3	1163.5	383.432
Senp2cKO F D 792 Bodipy-Stitching-07.czi	554.33	1168.7	137.996
Senp2cKO F D 792 Bodipy-Stitching-07.czi	1764.4	1169.1	471.358
Senp2cKO F D 792 Bodipy-Stitching-07.czi	1779.4	1166.1	535.296
Senp2cKO F D 792 Bodipy-Stitching-07.czi	1807.4	1165.6	672.45
Senp2cKO F D 792 Bodipy-Stitching-07.czi	1841.9	1165.3	343.516
Senp2cKO F D 792 Bodipy-Stitching-07.czi	1824.4	1167.3	842.953
Senp2cKO F D 792 Bodipy-Stitching-07.czi	1817.4	1169.6	829.785
Senp2cKO F D 792 Bodipy-Stitching-07.czi	576.99	1170.3	329.971
Senp2cKO F D 792 Bodipy-Stitching-07.czi	594.3	1171.6	426.763
Senp2cKO F D 792 Bodipy-Stitching-07.czi	1837.2	1169.9	501.462
Senp2cKO F D 792 Bodipy-Stitching-07.czi	1708	1173.3	443.689
Senp2cKO F D 792 Bodipy-Stitching-07.czi	1845.3	1171.3	409.92
Senp2cKO F D 792 Bodipy-Stitching-07.czi	1737.6	1172	428.394
Senp2cKO F D 792 Bodipy-Stitching-07.czi	1858.3	1172.1	442.463
Senp2cKO F D 792 Bodipy-Stitching-07.czi	1721.2	1172.2	370.665
Senp2cKO F D 792 Bodipy-Stitching-07.czi	1785.8	1172.1	540.276
Senp2cKO F D 792 Bodipy-Stitching-07.czi	1830.9	1172.8	944.513
Senp2cKO F D 792 Bodipy-Stitching-07.czi	1731.3	1175.2	410.904
Senp2cKO F D 792 Bodipy-Stitching-07.czi	1811.5	1174.5	690.722
Senp2cKO F D 792 Bodipy-Stitching-07.czi	567.13	1175.6	186.052
Senp2cKO F D 792 Bodipy-Stitching-07.czi	1690.7	1173.8	408.46
Senp2cKO F D 792 Bodipy-Stitching-07.czi	1749.2	1174.6	852.606
Senp2cKO F D 792 Bodipy-Stitching-07.czi	1775	1177.4	465.863
Senp2cKO F D 792 Bodipy-Stitching-07.czi	1852.4	1180.4	250.088
Senp2cKO F D 792 Bodipy-Stitching-07.czi	1799.4	1177.9	537.236
Senp2cKO F D 792 Bodipy-Stitching-07.czi	584.63	1177.9	206.041
Senp2cKO F D 792 Bodipy-Stitching-07.czi	1843.7	1180.9	361.399
Senp2cKO F D 792 Bodipy-Stitching-07.czi	1787.9	1178.7	379.22
Senp2cKO F D 792 Bodipy-Stitching-07.czi	1822.5	1181.3	506.48
Senp2cKO F D 792 Bodipy-Stitching-07.czi	584.68	1185.5	296.361
Senp2cKO F D 792 Bodipy-Stitching-07.czi	1837.1	1185.9	493.591
Senp2cKO F D 792 Bodipy-Stitching-07.czi	1730.5	1186.5	613.553
Senp2cKO F D 792 Bodipy-Stitching-07.czi	1809.3	1182.8	845.079
Senp2cKO F D 792 Bodipy-Stitching-07.czi	1786.9	1186.9	294.099
Senp2cKO F D 792 Bodipy-Stitching-07.czi	1687.7	1186.7	298.001
Senp2cKO F D 792 Bodipy-Stitching-07.czi	596.23	1184.9	343.485
Senp2cKO F D 792 Bodipy-Stitching-07.czi	1711.7	1187.9	659.831
Senp2cKO F D 792 Bodipy-Stitching-07.czi	1769.6	1187	739.878
Senp2cKO F D 792 Bodipy-Stitching-07.czi	556.77	1186.8	148.475
Senp2cKO F D 792 Bodipy-Stitching-07.czi	576.08	1187.6	192.403
Senp2cKO F D 792 Bodipy-Stitching-07.czi	1799	1190.7	585.483
Senp2cKO F D 792 Bodipy-Stitching-07.czi	1815.3	1191.5	357.841
Senp2cKO F D 792 Bodipy-Stitching-07.czi	1823.8	1190	530.055
Senp2cKO F D 792 Bodipy-Stitching-07.czi	1762.9	1192	1020.81
Senp2cKO F D 792 Bodipy-Stitching-07.czi	1807.2	1190.4	1000.36
Senp2cKO F D 792 Bodipy-Stitching-07.czi	605.03	1192.3	300.091
Senp2cKO F D 792 Bodipy-Stitching-07.czi	569.4	1196.4	128.875
Senp2cKO F D 792 Bodipy-Stitching-07.czi	1751.4	1189.8	653.368
Senp2cKO F D 792 Bodipy-Stitching-07.czi	1832.9	1195.2	703.048
Senp2cKO F D 792 Bodipy-Stitching-07.czi	1786.8	1196.2	485.888
Senp2cKO F D 792 Bodipy-Stitching-07.czi	1823.6	1196.1	928.243
Senp2cKO F D 792 Bodipy-Stitching-07.czi	586.73	1196.9	301.856
Senp2cKO F D 792 Bodipy-Stitching-07.czi	1720.2	1200.9	706.854
Senp2cKO F D 792 Bodipy-Stitching-07.czi	1805.9	1199.5	401.141
Senp2cKO F D 792 Bodipy-Stitching-07.czi	1743.9	1197.4	496.237
Senp2cKO F D 792 Bodipy-Stitching-07.czi	1811.8	1204	631.578
Senp2cKO F D 792 Bodipy-Stitching-07.czi	1819.7	1204.3	299.804
Senp2cKO F D 792 Bodipy-Stitching-07.czi	597.3	1203.5	281.713
Senp2cKO F D 792 Bodipy-Stitching-07.czi	1761.9	1203	487.365
Senp2cKO F D 792 Bodipy-Stitching-07.czi	1793.8	1204.7	585.374
Senp2cKO F D 792 Bodipy-Stitching-07.czi	1839.9	1204.7	298.916
Senp2cKO F D 792 Bodipy-Stitching-07.czi	586.6	1204.8	142.169
Senp2cKO F D 792 Bodipy-Stitching-07.czi	1752.1	1205.4	438.829
Senp2cKO F D 792 Bodipy-Stitching-07.czi	1734.1	1206.6	481.823
Senp2cKO F D 792 Bodipy-Stitching-07.czi	1825.7	1207.6	310.545
Senp2cKO F D 792 Bodipy-Stitching-07.czi	610.43	1204.6	199.677
Senp2cKO F D 792 Bodipy-Stitching-07.czi	1778.7	1208.1	453.652
Senp2cKO F D 792 Bodipy-Stitching-07.czi	888.36	1207.1	178.911
Senp2cKO F D 792 Bodipy-Stitching-07.czi	578.74	1208.6	146.857
Senp2cKO F D 792 Bodipy-Stitching-07.czi	1833.4	1211.2	212.716
Senp2cKO F D 792 Bodipy-Stitching-07.czi	564.18	1210.6	94.546
Senp2cKO F D 792 Bodipy-Stitching-07.czi	874.29	1208.7	210.129
Senp2cKO F D 792 Bodipy-Stitching-07.czi	1805	1210.2	297.149
Senp2cKO F D 792 Bodipy-Stitching-07.czi	593.49	1210.6	149.888
Senp2cKO F D 792 Bodipy-Stitching-07.czi	1743.1	1212.2	639.357
Senp2cKO F D 792 Bodipy-Stitching-07.czi	1797.9	1211.6	1080.61
Senp2cKO F D 792 Bodipy-Stitching-07.czi	1759	1212.6	448.596
Senp2cKO F D 792 Bodipy-Stitching-07.czi	1812.4	1214.4	436.146
Senp2cKO F D 792 Bodipy-Stitching-07.czi	603.99	1215.2	180.284
Senp2cKO F D 792 Bodipy-Stitching-07.czi	586.46	1215	195.884
Senp2cKO F D 792 Bodipy-Stitching-07.czi	614.17	1214.5	261.777
Senp2cKO F D 792 Bodipy-Stitching-07.czi	596.92	1217.3	187.933
Senp2cKO F D 792 Bodipy-Stitching-07.czi	1789	1218.9	569.799
Senp2cKO F D 792 Bodipy-Stitching-07.czi	1825.8	1216.6	378.139
Senp2cKO F D 792 Bodipy-Stitching-07.czi	574.32	1219.4	84.9815
Senp2cKO F D 792 Bodipy-Stitching-07.czi	1706.2	1217	524.08
Senp2cKO F D 792 Bodipy-Stitching-07.czi	1766.5	1219.2	456.463
Senp2cKO F D 792 Bodipy-Stitching-07.czi	1801.1	1221.5	892.674
Senp2cKO F D 792 Bodipy-Stitching-07.czi	1722.7	1222.2	483.363
Senp2cKO F D 792 Bodipy-Stitching-07.czi	1819.2	1220.2	305.14
Senp2cKO F D 792 Bodipy-Stitching-07.czi	860.7	1218	244.229
Senp2cKO F D 792 Bodipy-Stitching-07.czi	1833.3	1224.5	273.083
Senp2cKO F D 792 Bodipy-Stitching-07.czi	628.54	1220	321.043
Senp2cKO F D 792 Bodipy-Stitching-07.czi	1742.4	1225.2	502.213
Senp2cKO F D 792 Bodipy-Stitching-07.czi	587.79	1223.8	152.003
Senp2cKO F D 792 Bodipy-Stitching-07.czi	879.71	1224	178.387
Senp2cKO F D 792 Bodipy-Stitching-07.czi	579.3	1224	157.622
Senp2cKO F D 792 Bodipy-Stitching-07.czi	620.01	1225.8	152.907
Senp2cKO F D 792 Bodipy-Stitching-07.czi	842	1219.6	346.293
Senp2cKO F D 792 Bodipy-Stitching-07.czi	1776.9	1225.9	423.545
Senp2cKO F D 792 Bodipy-Stitching-07.czi	1692	1224.1	458.522
Senp2cKO F D 792 Bodipy-Stitching-07.czi	1817.9	1229.1	526.994
Senp2cKO F D 792 Bodipy-Stitching-07.czi	1760.4	1227.6	519.902
Senp2cKO F D 792 Bodipy-Stitching-07.czi	610.21	1227.1	124.102
Senp2cKO F D 792 Bodipy-Stitching-07.czi	601.88	1227.9	185.526
Senp2cKO F D 792 Bodipy-Stitching-07.czi	594.4	1228.2	197.238
Senp2cKO F D 792 Bodipy-Stitching-07.czi	1805.8	1231	867.231
Senp2cKO F D 792 Bodipy-Stitching-07.czi	850.16	1230.3	261.89
Senp2cKO F D 792 Bodipy-Stitching-07.czi	868.71	1232.4	220.697
Senp2cKO F D 792 Bodipy-Stitching-07.czi	835.4	1232.8	226.177
Senp2cKO F D 792 Bodipy-Stitching-07.czi	1790.7	1233.4	500.909
Senp2cKO F D 792 Bodipy-Stitching-07.czi	576.07	1233.6	78.2082
Senp2cKO F D 792 Bodipy-Stitching-07.czi	1754.7	1234.1	523.775
Senp2cKO F D 792 Bodipy-Stitching-07.czi	589.01	1235	199.631
Senp2cKO F D 792 Bodipy-Stitching-07.czi	1714.7	1235.3	494.053
Senp2cKO F D 792 Bodipy-Stitching-07.czi	616.11	1236.1	321.812
Senp2cKO F D 792 Bodipy-Stitching-07.czi	623.74	1234.7	199.39
Senp2cKO F D 792 Bodipy-Stitching-07.czi	820.11	1232.6	220.566
Senp2cKO F D 792 Bodipy-Stitching-07.czi	857.72	1236.8	287.324
Senp2cKO F D 792 Bodipy-Stitching-07.czi	1778.7	1238.8	565.86
Senp2cKO F D 792 Bodipy-Stitching-07.czi	599.69	1237.6	232.531
Senp2cKO F D 792 Bodipy-Stitching-07.czi	607.22	1239.9	197.013
Senp2cKO F D 792 Bodipy-Stitching-07.czi	635.03	1238.1	210.531
Senp2cKO F D 792 Bodipy-Stitching-07.czi	1814.8	1240.1	317.429
Senp2cKO F D 792 Bodipy-Stitching-07.czi	879.59	1241.5	152.272
Senp2cKO F D 792 Bodipy-Stitching-07.czi	790.38	1238.3	235.151
Senp2cKO F D 792 Bodipy-Stitching-07.czi	1703.6	1241.9	416.115
Senp2cKO F D 792 Bodipy-Stitching-07.czi	1755	1239.9	555.323
Senp2cKO F D 792 Bodipy-Stitching-07.czi	1687.8	1242.6	284.26
Senp2cKO F D 792 Bodipy-Stitching-07.czi	810.11	1240	173.594
Senp2cKO F D 792 Bodipy-Stitching-07.czi	588.27	1242.5	138.393
Senp2cKO F D 792 Bodipy-Stitching-07.czi	1805.4	1243.9	568.485
Senp2cKO F D 792 Bodipy-Stitching-07.czi	617.62	1244.3	176.618
Senp2cKO F D 792 Bodipy-Stitching-07.czi	595.28	1247.1	193.941
Senp2cKO F D 792 Bodipy-Stitching-07.czi	820.69	1247.2	248.591
Senp2cKO F D 792 Bodipy-Stitching-07.czi	841.26	1245.6	194.577
Senp2cKO F D 792 Bodipy-Stitching-07.czi	1758.2	1247.5	468.199
Senp2cKO F D 792 Bodipy-Stitching-07.czi	860.38	1246.1	141.387
Senp2cKO F D 792 Bodipy-Stitching-07.czi	651.57	1245.6	227.248
Senp2cKO F D 792 Bodipy-Stitching-07.czi	802.99	1247.8	265.531
Senp2cKO F D 792 Bodipy-Stitching-07.czi	1770.7	1245.2	639.63
Senp2cKO F D 792 Bodipy-Stitching-07.czi	642.03	1247.3	224.957
Senp2cKO F D 792 Bodipy-Stitching-07.czi	1744.1	1246.4	362.618
Senp2cKO F D 792 Bodipy-Stitching-07.czi	1724.4	1247	415.584
Senp2cKO F D 792 Bodipy-Stitching-07.czi	579.47	1251.6	58.6231
Senp2cKO F D 792 Bodipy-Stitching-07.czi	1798.3	1250.3	329.184
Senp2cKO F D 792 Bodipy-Stitching-07.czi	600.35	1251.6	345.681
Senp2cKO F D 792 Bodipy-Stitching-07.czi	610.04	1250.5	142.621
Senp2cKO F D 792 Bodipy-Stitching-07.czi	660.46	1247.8	133.044
Senp2cKO F D 792 Bodipy-Stitching-07.czi	1786.5	1249.7	626.033
Senp2cKO F D 792 Bodipy-Stitching-07.czi	622.36	1249.6	147.901
Senp2cKO F D 792 Bodipy-Stitching-07.czi	851.85	1249.5	116.582
Senp2cKO F D 792 Bodipy-Stitching-07.czi	1713.2	1251.7	469.374
Senp2cKO F D 792 Bodipy-Stitching-07.czi	628.21	1252.2	169.44
Senp2cKO F D 792 Bodipy-Stitching-07.czi	870.42	1255.1	195.766
Senp2cKO F D 792 Bodipy-Stitching-07.czi	669.83	1249.2	101.426
Senp2cKO F D 792 Bodipy-Stitching-07.czi	833.89	1255	176.034
Senp2cKO F D 792 Bodipy-Stitching-07.czi	1769.3	1254.7	386.066
Senp2cKO F D 792 Bodipy-Stitching-07.czi	619.05	1254.8	254.577
Senp2cKO F D 792 Bodipy-Stitching-07.czi	825.79	1254.6	336.009
Senp2cKO F D 792 Bodipy-Stitching-07.czi	1736.1	1252.3	350.458
Senp2cKO F D 792 Bodipy-Stitching-07.czi	675.29	1252.4	93.4322
Senp2cKO F D 792 Bodipy-Stitching-07.czi	778.97	1252.6	183.317
Senp2cKO F D 792 Bodipy-Stitching-07.czi	765.95	1253.4	196.485
Senp2cKO F D 792 Bodipy-Stitching-07.czi	813.98	1255.2	279.307
Senp2cKO F D 792 Bodipy-Stitching-07.czi	857.77	1258.9	138.611
Senp2cKO F D 792 Bodipy-Stitching-07.czi	1811.5	1257.7	332.37
Senp2cKO F D 792 Bodipy-Stitching-07.czi	799.94	1257.6	209.986
Senp2cKO F D 792 Bodipy-Stitching-07.czi	1701.7	1256.4	566.501
Senp2cKO F D 792 Bodipy-Stitching-07.czi	588.33	1259.5	84.0113
Senp2cKO F D 792 Bodipy-Stitching-07.czi	632.89	1258.8	228.134
Senp2cKO F D 792 Bodipy-Stitching-07.czi	682.51	1255.4	165.535
Senp2cKO F D 792 Bodipy-Stitching-07.czi	789.98	1258.2	170.7
Senp2cKO F D 792 Bodipy-Stitching-07.czi	1690.8	1258	277.467
Senp2cKO F D 792 Bodipy-Stitching-07.czi	614.1	1259.7	125.56
Senp2cKO F D 792 Bodipy-Stitching-07.czi	731.84	1254.7	361.76
Senp2cKO F D 792 Bodipy-Stitching-07.czi	1731.4	1261	413.515
Senp2cKO F D 792 Bodipy-Stitching-07.czi	1753.9	1259.2	246.89
Senp2cKO F D 792 Bodipy-Stitching-07.czi	1796.5	1261.7	407.943
Senp2cKO F D 792 Bodipy-Stitching-07.czi	1776.9	1261.1	426.672
Senp2cKO F D 792 Bodipy-Stitching-07.czi	606.58	1261.9	154.242
Senp2cKO F D 792 Bodipy-Stitching-07.czi	623.52	1260.9	119.803
Senp2cKO F D 792 Bodipy-Stitching-07.czi	846.61	1258.4	95.0681
Senp2cKO F D 792 Bodipy-Stitching-07.czi	596.5	1260.3	154.468
Senp2cKO F D 792 Bodipy-Stitching-07.czi	640.19	1260.2	135.859
Senp2cKO F D 792 Bodipy-Stitching-07.czi	1745.4	1264	423.021
Senp2cKO F D 792 Bodipy-Stitching-07.czi	1760.3	1262.8	570.301
Senp2cKO F D 792 Bodipy-Stitching-07.czi	657.95	1261.8	159.705
Senp2cKO F D 792 Bodipy-Stitching-07.czi	811.33	1264.4	232.505
Senp2cKO F D 792 Bodipy-Stitching-07.czi	1717.5	1263.2	543.755
Senp2cKO F D 792 Bodipy-Stitching-07.czi	840.69	1259.9	112.22
Senp2cKO F D 792 Bodipy-Stitching-07.czi	712.51	1258.4	162.975
Senp2cKO F D 792 Bodipy-Stitching-07.czi	670.11	1264.4	188.233
Senp2cKO F D 792 Bodipy-Stitching-07.czi	722.22	1263.3	184.512
Senp2cKO F D 792 Bodipy-Stitching-07.czi	698.56	1260.1	153.895
Senp2cKO F D 792 Bodipy-Stitching-07.czi	1788.2	1264.2	371.856
Senp2cKO F D 792 Bodipy-Stitching-07.czi	838.89	1266.3	123.804
Senp2cKO F D 792 Bodipy-Stitching-07.czi	756	1265.2	205.952
Senp2cKO F D 792 Bodipy-Stitching-07.czi	773.3	1266.2	376.611
Senp2cKO F D 792 Bodipy-Stitching-07.czi	600.78	1267.2	71.0298
Senp2cKO F D 792 Bodipy-Stitching-07.czi	823.86	1271.3	178.225
Senp2cKO F D 792 Bodipy-Stitching-07.czi	588.29	1269.7	45.7779
Senp2cKO F D 792 Bodipy-Stitching-07.czi	647.41	1264.8	131.468
Senp2cKO F D 792 Bodipy-Stitching-07.czi	737.59	1268.6	80.9076
Senp2cKO F D 792 Bodipy-Stitching-07.czi	746.49	1266.1	135.638
Senp2cKO F D 792 Bodipy-Stitching-07.czi	848.89	1266.9	236.774
Senp2cKO F D 792 Bodipy-Stitching-07.czi	1701.5	1268.6	402.161
Senp2cKO F D 792 Bodipy-Stitching-07.czi	1683	1269.1	462.206
Senp2cKO F D 792 Bodipy-Stitching-07.czi	694.46	1269.3	200.014
Senp2cKO F D 792 Bodipy-Stitching-07.czi	789.95	1271.1	417.813
Senp2cKO F D 792 Bodipy-Stitching-07.czi	618.64	1269	155.769
Senp2cKO F D 792 Bodipy-Stitching-07.czi	683.4	1268.9	300.786
Senp2cKO F D 792 Bodipy-Stitching-07.czi	1709.6	1274.1	543.117
Senp2cKO F D 792 Bodipy-Stitching-07.czi	643.89	1274.1	190.587
Senp2cKO F D 792 Bodipy-Stitching-07.czi	862.25	1270.9	207.115
Senp2cKO F D 792 Bodipy-Stitching-07.czi	634.38	1269.9	106.342
Senp2cKO F D 792 Bodipy-Stitching-07.czi	1768.5	1268.3	789.515
Senp2cKO F D 792 Bodipy-Stitching-07.czi	1787.3	1270.6	269.29
Senp2cKO F D 792 Bodipy-Stitching-07.czi	628.68	1272	230.507
Senp2cKO F D 792 Bodipy-Stitching-07.czi	718.66	1273.3	82.4304
Senp2cKO F D 792 Bodipy-Stitching-07.czi	1778.2	1272.7	535.036
Senp2cKO F D 792 Bodipy-Stitching-07.czi	605.35	1275.9	122.811
Senp2cKO F D 792 Bodipy-Stitching-07.czi	671.36	1272.6	237.205
Senp2cKO F D 792 Bodipy-Stitching-07.czi	1757.6	1275.1	634.143
Senp2cKO F D 792 Bodipy-Stitching-07.czi	655.37	1273.7	186.498
Senp2cKO F D 792 Bodipy-Stitching-07.czi	708.62	1274	89.8487
Senp2cKO F D 792 Bodipy-Stitching-07.czi	770.22	1276.8	322.981
Senp2cKO F D 792 Bodipy-Stitching-07.czi	1725	1275.6	483.685
Senp2cKO F D 792 Bodipy-Stitching-07.czi	690.86	1275.6	195.175
Senp2cKO F D 792 Bodipy-Stitching-07.czi	728.69	1278.8	99.0865
Senp2cKO F D 792 Bodipy-Stitching-07.czi	837.31	1275.4	160.019
Senp2cKO F D 792 Bodipy-Stitching-07.czi	1769	1279.1	364.019
Senp2cKO F D 792 Bodipy-Stitching-07.czi	853.97	1278.4	613.895
Senp2cKO F D 792 Bodipy-Stitching-07.czi	1787.3	1276.5	209.137
Senp2cKO F D 792 Bodipy-Stitching-07.czi	699.81	1277.9	160.361
Senp2cKO F D 792 Bodipy-Stitching-07.czi	1734.7	1276.3	437.105
Senp2cKO F D 792 Bodipy-Stitching-07.czi	621.3	1277	163.778
Senp2cKO F D 792 Bodipy-Stitching-07.czi	807.48	1275.9	231.958
Senp2cKO F D 792 Bodipy-Stitching-07.czi	1802.1	1273.9	492.914
Senp2cKO F D 792 Bodipy-Stitching-07.czi	661.04	1278.5	152.469
Senp2cKO F D 792 Bodipy-Stitching-07.czi	1743.1	1280.1	381.054
Senp2cKO F D 792 Bodipy-Stitching-07.czi	672.06	1280.3	206.755
Senp2cKO F D 792 Bodipy-Stitching-07.czi	636.94	1281.3	216.18
Senp2cKO F D 792 Bodipy-Stitching-07.czi	742.22	1280.8	193.184
Senp2cKO F D 792 Bodipy-Stitching-07.czi	1782.3	1283.5	228.053
Senp2cKO F D 792 Bodipy-Stitching-07.czi	1793.3	1282.5	486.708
Senp2cKO F D 792 Bodipy-Stitching-07.czi	685.85	1283.1	242.57
Senp2cKO F D 792 Bodipy-Stitching-07.czi	836.71	1288.7	473.377
Senp2cKO F D 792 Bodipy-Stitching-07.czi	847.36	1286.3	188.375
Senp2cKO F D 792 Bodipy-Stitching-07.czi	1751.8	1282.7	460.83
Senp2cKO F D 792 Bodipy-Stitching-07.czi	624.72	1283.3	238.187
Senp2cKO F D 792 Bodipy-Stitching-07.czi	826.45	1286	252.042
Senp2cKO F D 792 Bodipy-Stitching-07.czi	1809.2	1283.1	372.889
Senp2cKO F D 792 Bodipy-Stitching-07.czi	802.55	1282.5	222.712
Senp2cKO F D 792 Bodipy-Stitching-07.czi	601.42	1286.2	57.3153
Senp2cKO F D 792 Bodipy-Stitching-07.czi	703.99	1284.6	309.353
Senp2cKO F D 792 Bodipy-Stitching-07.czi	794.77	1284.9	204.159
Senp2cKO F D 792 Bodipy-Stitching-07.czi	663.42	1286.6	229.864
Senp2cKO F D 792 Bodipy-Stitching-07.czi	783.95	1284.7	274.369
Senp2cKO F D 792 Bodipy-Stitching-07.czi	677.36	1288.8	180.293
Senp2cKO F D 792 Bodipy-Stitching-07.czi	990.49	1284.9	144.572
Senp2cKO F D 792 Bodipy-Stitching-07.czi	749.8	1287.3	409.496
Senp2cKO F D 792 Bodipy-Stitching-07.czi	771.68	1290.9	422.033
Senp2cKO F D 792 Bodipy-Stitching-07.czi	758.73	1290	446.209
Senp2cKO F D 792 Bodipy-Stitching-07.czi	815.15	1290	255.088
Senp2cKO F D 792 Bodipy-Stitching-07.czi	634.24	1289.7	127.5
Senp2cKO F D 792 Bodipy-Stitching-07.czi	713.68	1288.7	236.52
Senp2cKO F D 792 Bodipy-Stitching-07.czi	696.91	1290.7	196.25
Senp2cKO F D 792 Bodipy-Stitching-07.czi	804.43	1290.6	164.78
Senp2cKO F D 792 Bodipy-Stitching-07.czi	624.95	1292.2	242.913
Senp2cKO F D 792 Bodipy-Stitching-07.czi	1715.5	1287.1	337.888
Senp2cKO F D 792 Bodipy-Stitching-07.czi	1752.9	1290.7	534.186
Senp2cKO F D 792 Bodipy-Stitching-07.czi	1763.1	1290.2	427.067
Senp2cKO F D 792 Bodipy-Stitching-07.czi	647.87	1289.8	183.638
Senp2cKO F D 792 Bodipy-Stitching-07.czi	655.82	1294	176.541
Senp2cKO F D 792 Bodipy-Stitching-07.czi	1777.1	1292	302.658
Senp2cKO F D 792 Bodipy-Stitching-07.czi	1793.5	1293.2	177.671
Senp2cKO F D 792 Bodipy-Stitching-07.czi	608.32	1295.8	63.7732
Senp2cKO F D 792 Bodipy-Stitching-07.czi	788.61	1294.5	169.493
Senp2cKO F D 792 Bodipy-Stitching-07.czi	616.61	1292.3	131.954
Senp2cKO F D 792 Bodipy-Stitching-07.czi	641.81	1293.7	141.89
Senp2cKO F D 792 Bodipy-Stitching-07.czi	665.16	1293.8	191.004
Senp2cKO F D 792 Bodipy-Stitching-07.czi	1698.1	1290.5	280.783
Senp2cKO F D 792 Bodipy-Stitching-07.czi	982.85	1298.3	210.03
Senp2cKO F D 792 Bodipy-Stitching-07.czi	1732.2	1295.6	501.131
Senp2cKO F D 792 Bodipy-Stitching-07.czi	734.68	1295.6	239.656
Senp2cKO F D 792 Bodipy-Stitching-07.czi	1724.1	1300.6	339.613
Senp2cKO F D 792 Bodipy-Stitching-07.czi	1709.8	1297.3	388.362
Senp2cKO F D 792 Bodipy-Stitching-07.czi	1806.1	1298.8	194.085
Senp2cKO F D 792 Bodipy-Stitching-07.czi	675.36	1297.5	125.656
Senp2cKO F D 792 Bodipy-Stitching-07.czi	800.32	1298.3	130.883
Senp2cKO F D 792 Bodipy-Stitching-07.czi	967.11	1293.9	266.041
Senp2cKO F D 792 Bodipy-Stitching-07.czi	635.11	1299	303.8
Senp2cKO F D 792 Bodipy-Stitching-07.czi	696.61	1297.7	130.601
Senp2cKO F D 792 Bodipy-Stitching-07.czi	1747.3	1297.8	417.53
Senp2cKO F D 792 Bodipy-Stitching-07.czi	621.08	1299.1	91.9434
Senp2cKO F D 792 Bodipy-Stitching-07.czi	722.1	1298.3	278.87
Senp2cKO F D 792 Bodipy-Stitching-07.czi	1680.3	1298.5	488.899
Senp2cKO F D 792 Bodipy-Stitching-07.czi	1783.1	1298.8	456.468
Senp2cKO F D 792 Bodipy-Stitching-07.czi	666.49	1302.2	153.338
Senp2cKO F D 792 Bodipy-Stitching-07.czi	687.36	1298	178.531
Senp2cKO F D 792 Bodipy-Stitching-07.czi	1766.4	1301.8	526.056
Senp2cKO F D 792 Bodipy-Stitching-07.czi	813.78	1302.8	688.01
Senp2cKO F D 792 Bodipy-Stitching-07.czi	704.95	1306.8	213.195
Senp2cKO F D 792 Bodipy-Stitching-07.czi	829.15	1301.7	288.222
Senp2cKO F D 792 Bodipy-Stitching-07.czi	649.29	1302.1	270.18
Senp2cKO F D 792 Bodipy-Stitching-07.czi	713.1	1305.7	674.11
Senp2cKO F D 792 Bodipy-Stitching-07.czi	779.66	1304.5	447.177
Senp2cKO F D 792 Bodipy-Stitching-07.czi	1792.1	1307.5	279.721
Senp2cKO F D 792 Bodipy-Stitching-07.czi	1702.6	1305.6	386.561
Senp2cKO F D 792 Bodipy-Stitching-07.czi	757.1	1302.4	315.17
Senp2cKO F D 792 Bodipy-Stitching-07.czi	1716.9	1306.8	559.074
Senp2cKO F D 792 Bodipy-Stitching-07.czi	698.36	1310.2	271.394
Senp2cKO F D 792 Bodipy-Stitching-07.czi	745.33	1304.5	364.943
Senp2cKO F D 792 Bodipy-Stitching-07.czi	791.13	1306.3	144.28
Senp2cKO F D 792 Bodipy-Stitching-07.czi	626.05	1305.6	127.857
Senp2cKO F D 792 Bodipy-Stitching-07.czi	687.62	1306.9	309.036
Senp2cKO F D 792 Bodipy-Stitching-07.czi	965.01	1308.9	459.082
Senp2cKO F D 792 Bodipy-Stitching-07.czi	612.7	1307.3	45.3038
Senp2cKO F D 792 Bodipy-Stitching-07.czi	634.67	1306.7	193.924
Senp2cKO F D 792 Bodipy-Stitching-07.czi	804.5	1308.6	306.962
Senp2cKO F D 792 Bodipy-Stitching-07.czi	649.77	1307.7	158.722
Senp2cKO F D 792 Bodipy-Stitching-07.czi	767.95	1306.2	356.736
Senp2cKO F D 792 Bodipy-Stitching-07.czi	1690.7	1309.2	476.968
Senp2cKO F D 792 Bodipy-Stitching-07.czi	728.9	1309.3	186.072
Senp2cKO F D 792 Bodipy-Stitching-07.czi	946.43	1307.2	245.657
Senp2cKO F D 792 Bodipy-Stitching-07.czi	1754.3	1310.2	448.313
Senp2cKO F D 792 Bodipy-Stitching-07.czi	1782.5	1312.5	293.659
Senp2cKO F D 792 Bodipy-Stitching-07.czi	617.83	1312.5	46.2941
Senp2cKO F D 792 Bodipy-Stitching-07.czi	642.92	1310.2	200.83
Senp2cKO F D 792 Bodipy-Stitching-07.czi	673.66	1309.1	149.376
Senp2cKO F D 792 Bodipy-Stitching-07.czi	825.02	1315.7	361.238
Senp2cKO F D 792 Bodipy-Stitching-07.czi	1742.3	1312.5	426.62
Senp2cKO F D 792 Bodipy-Stitching-07.czi	631.92	1314.3	84.4377
Senp2cKO F D 792 Bodipy-Stitching-07.czi	655.7	1311.3	192.583
Senp2cKO F D 792 Bodipy-Stitching-07.czi	752.63	1315.2	295.369
Senp2cKO F D 792 Bodipy-Stitching-07.czi	759.3	1314.9	306.513
Senp2cKO F D 792 Bodipy-Stitching-07.czi	741.93	1316.7	370.424
Senp2cKO F D 792 Bodipy-Stitching-07.czi	665.6	1314.4	133.961
Senp2cKO F D 792 Bodipy-Stitching-07.czi	790.56	1316.6	432.741
Senp2cKO F D 792 Bodipy-Stitching-07.czi	1721.9	1315.7	756.293
Senp2cKO F D 792 Bodipy-Stitching-07.czi	689.15	1318.1	125.445
Senp2cKO F D 792 Bodipy-Stitching-07.czi	1768.1	1316.4	564.729
Senp2cKO F D 792 Bodipy-Stitching-07.czi	678.93	1316.6	153.206
Senp2cKO F D 792 Bodipy-Stitching-07.czi	771.3	1317.7	400.295
Senp2cKO F D 792 Bodipy-Stitching-07.czi	802.22	1320	280.716
Senp2cKO F D 792 Bodipy-Stitching-07.czi	811.88	1318	564.879
Senp2cKO F D 792 Bodipy-Stitching-07.czi	647.83	1320.2	115.093
Senp2cKO F D 792 Bodipy-Stitching-07.czi	723.37	1316.9	175.448
Senp2cKO F D 792 Bodipy-Stitching-07.czi	1706.2	1318.2	342.682
Senp2cKO F D 792 Bodipy-Stitching-07.czi	620.01	1321.7	42.057
Senp2cKO F D 792 Bodipy-Stitching-07.czi	658.14	1320.5	139.6
Senp2cKO F D 792 Bodipy-Stitching-07.czi	638.94	1320.5	68.5366
Senp2cKO F D 792 Bodipy-Stitching-07.czi	1696.3	1319.7	295.414
Senp2cKO F D 792 Bodipy-Stitching-07.czi	669.65	1322.5	123.522
Senp2cKO F D 792 Bodipy-Stitching-07.czi	1719.1	1325.4	557.367
Senp2cKO F D 792 Bodipy-Stitching-07.czi	1739.9	1324.2	520.232
Senp2cKO F D 792 Bodipy-Stitching-07.czi	630.02	1327.2	49.169
Senp2cKO F D 792 Bodipy-Stitching-07.czi	730.8	1324.2	196.479
Senp2cKO F D 792 Bodipy-Stitching-07.czi	939.31	1324.8	333.262
Senp2cKO F D 792 Bodipy-Stitching-07.czi	708.31	1322.6	141.931
Senp2cKO F D 792 Bodipy-Stitching-07.czi	716.9	1322.7	280.403
Senp2cKO F D 792 Bodipy-Stitching-07.czi	764.82	1326.8	249.838
Senp2cKO F D 792 Bodipy-Stitching-07.czi	1682.8	1323.3	509.657
Senp2cKO F D 792 Bodipy-Stitching-07.czi	793.59	1325.4	236.773
Senp2cKO F D 792 Bodipy-Stitching-07.czi	677.52	1327.9	207.814
Senp2cKO F D 792 Bodipy-Stitching-07.czi	690.51	1327	146.743
Senp2cKO F D 792 Bodipy-Stitching-07.czi	642.21	1330.9	70.9562
Senp2cKO F D 792 Bodipy-Stitching-07.czi	812.41	1330.8	428.608
Senp2cKO F D 792 Bodipy-Stitching-07.czi	749.7	1328	402.435
Senp2cKO F D 792 Bodipy-Stitching-07.czi	1773.7	1329	438.819
Senp2cKO F D 792 Bodipy-Stitching-07.czi	700.76	1329.1	116.181
Senp2cKO F D 792 Bodipy-Stitching-07.czi	780.28	1327.9	331.39
Senp2cKO F D 792 Bodipy-Stitching-07.czi	1712	1331.5	314.218
Senp2cKO F D 792 Bodipy-Stitching-07.czi	662.25	1329.9	120.509
Senp2cKO F D 792 Bodipy-Stitching-07.czi	721.97	1331.4	98.7468
Senp2cKO F D 792 Bodipy-Stitching-07.czi	1698.1	1332.2	459.761
Senp2cKO F D 792 Bodipy-Stitching-07.czi	1729.1	1333	528.634
Senp2cKO F D 792 Bodipy-Stitching-07.czi	1759.6	1328.8	463.148
Senp2cKO F D 792 Bodipy-Stitching-07.czi	793.52	1334.3	464.618
Senp2cKO F D 792 Bodipy-Stitching-07.czi	1752	1333.7	435.156
Senp2cKO F D 792 Bodipy-Stitching-07.czi	652.72	1334.6	136.603
Senp2cKO F D 792 Bodipy-Stitching-07.czi	686.05	1335.8	102.359
Senp2cKO F D 792 Bodipy-Stitching-07.czi	671.71	1337.6	120.778
Senp2cKO F D 792 Bodipy-Stitching-07.czi	740.63	1334.9	307.683
Senp2cKO F D 792 Bodipy-Stitching-07.czi	1685.2	1339.8	393.952
Senp2cKO F D 792 Bodipy-Stitching-07.czi	720.01	1339.3	151.591
Senp2cKO F D 792 Bodipy-Stitching-07.czi	953.76	1336.2	649.237
Senp2cKO F D 792 Bodipy-Stitching-07.czi	774.62	1339.4	356.726
Senp2cKO F D 792 Bodipy-Stitching-07.czi	756.73	1338.4	281.976
Senp2cKO F D 792 Bodipy-Stitching-07.czi	710.04	1341.1	201.193
Senp2cKO F D 792 Bodipy-Stitching-07.czi	766.16	1341	372.918
Senp2cKO F D 792 Bodipy-Stitching-07.czi	701.72	1339.3	101.779
Senp2cKO F D 792 Bodipy-Stitching-07.czi	1760.2	1340.2	348.361
Senp2cKO F D 792 Bodipy-Stitching-07.czi	656.39	1345	109.743
Senp2cKO F D 792 Bodipy-Stitching-07.czi	783.08	1343	448.753
Senp2cKO F D 792 Bodipy-Stitching-07.czi	1768	1343.2	310.583
Senp2cKO F D 792 Bodipy-Stitching-07.czi	733.52	1342.4	272.413
Senp2cKO F D 792 Bodipy-Stitching-07.czi	803.57	1344.8	767.225
Senp2cKO F D 792 Bodipy-Stitching-07.czi	1705.8	1344.4	451.674
Senp2cKO F D 792 Bodipy-Stitching-07.czi	1739.7	1342.5	635.031
Senp2cKO F D 792 Bodipy-Stitching-07.czi	667.16	1347.8	102.774
Senp2cKO F D 792 Bodipy-Stitching-07.czi	1792.4	1338.6	262.255
Senp2cKO F D 792 Bodipy-Stitching-07.czi	684.83	1344.9	58.693
Senp2cKO F D 792 Bodipy-Stitching-07.czi	696.17	1345	143.995
Senp2cKO F D 792 Bodipy-Stitching-07.czi	931.61	1344.2	338.837
Senp2cKO F D 792 Bodipy-Stitching-07.czi	742.18	1344.8	334.624
Senp2cKO F D 792 Bodipy-Stitching-07.czi	754.11	1349	452.498
Senp2cKO F D 792 Bodipy-Stitching-07.czi	1760	1349.4	313.047
Senp2cKO F D 792 Bodipy-Stitching-07.czi	728.21	1348.6	225.182
Senp2cKO F D 792 Bodipy-Stitching-07.czi	1777.6	1346	418.967
Senp2cKO F D 792 Bodipy-Stitching-07.czi	645.3	1350.7	81.6389
Senp2cKO F D 792 Bodipy-Stitching-07.czi	1747	1350.7	721.932
Senp2cKO F D 792 Bodipy-Stitching-07.czi	952.55	1349.4	260.903
Senp2cKO F D 792 Bodipy-Stitching-07.czi	1799.9	1349.6	889.536
Senp2cKO F D 792 Bodipy-Stitching-07.czi	794.28	1352.7	571.911
Senp2cKO F D 792 Bodipy-Stitching-07.czi	1785	1352.7	176.839
Senp2cKO F D 792 Bodipy-Stitching-07.czi	716.71	1350.9	199.905
Senp2cKO F D 792 Bodipy-Stitching-07.czi	700.27	1352.1	264.252
Senp2cKO F D 792 Bodipy-Stitching-07.czi	1730.3	1351.2	530.069
Senp2cKO F D 792 Bodipy-Stitching-07.czi	783.11	1351.9	462.139
Senp2cKO F D 792 Bodipy-Stitching-07.czi	742.84	1352.9	366.068
Senp2cKO F D 792 Bodipy-Stitching-07.czi	1718.2	1350.4	452.791
Senp2cKO F D 792 Bodipy-Stitching-07.czi	687.17	1353.6	89.731
Senp2cKO F D 792 Bodipy-Stitching-07.czi	707.91	1352.7	230.886
Senp2cKO F D 792 Bodipy-Stitching-07.czi	774.59	1355.7	366.067
Senp2cKO F D 792 Bodipy-Stitching-07.czi	788.26	1357.1	977.862
Senp2cKO F D 792 Bodipy-Stitching-07.czi	1709.6	1358.2	418.849
Senp2cKO F D 792 Bodipy-Stitching-07.czi	1755.6	1356.3	306.647
Senp2cKO F D 792 Bodipy-Stitching-07.czi	1796.9	1360.2	312.398
Senp2cKO F D 792 Bodipy-Stitching-07.czi	679.5	1359	133.069
Senp2cKO F D 792 Bodipy-Stitching-07.czi	711.31	1360	224
Senp2cKO F D 792 Bodipy-Stitching-07.czi	727.41	1358	294.025
Senp2cKO F D 792 Bodipy-Stitching-07.czi	761.75	1358.8	304.825
Senp2cKO F D 792 Bodipy-Stitching-07.czi	933.57	1361.9	553.993
Senp2cKO F D 792 Bodipy-Stitching-07.czi	1722.8	1360	348.506
Senp2cKO F D 792 Bodipy-Stitching-07.czi	953.7	1362.7	275.561
Senp2cKO F D 792 Bodipy-Stitching-07.czi	703.53	1363.7	324.128
Senp2cKO F D 792 Bodipy-Stitching-07.czi	1696.9	1361.8	306.354
Senp2cKO F D 792 Bodipy-Stitching-07.czi	695.78	1364.4	159.165
Senp2cKO F D 792 Bodipy-Stitching-07.czi	744.72	1363.2	527
Senp2cKO F D 792 Bodipy-Stitching-07.czi	1754.4	1363.5	232.582
Senp2cKO F D 792 Bodipy-Stitching-07.czi	1787.1	1367.8	268.091
Senp2cKO F D 792 Bodipy-Stitching-07.czi	735.33	1364.7	459.647
Senp2cKO F D 792 Bodipy-Stitching-07.czi	1772.4	1367.2	174.761
Senp2cKO F D 792 Bodipy-Stitching-07.czi	789.84	1367.5	338.066
Senp2cKO F D 792 Bodipy-Stitching-07.czi	753.98	1365.7	585.545
Senp2cKO F D 792 Bodipy-Stitching-07.czi	775.9	1368.9	477.141
Senp2cKO F D 792 Bodipy-Stitching-07.czi	727.17	1366.2	357.264
Senp2cKO F D 792 Bodipy-Stitching-07.czi	713.93	1370.6	173.834
Senp2cKO F D 792 Bodipy-Stitching-07.czi	1761.3	1369	199.82
Senp2cKO F D 792 Bodipy-Stitching-07.czi	1743.4	1365.2	370.347
Senp2cKO F D 792 Bodipy-Stitching-07.czi	663.96	1367.5	92.4945
Senp2cKO F D 792 Bodipy-Stitching-07.czi	916.6	1368.8	291.435
Senp2cKO F D 792 Bodipy-Stitching-07.czi	1719.4	1368.6	270.677
Senp2cKO F D 792 Bodipy-Stitching-07.czi	1731.6	1369.4	351.166
Senp2cKO F D 792 Bodipy-Stitching-07.czi	685.06	1369.8	91.9245
Senp2cKO F D 792 Bodipy-Stitching-07.czi	765.82	1371.6	567.367
Senp2cKO F D 792 Bodipy-Stitching-07.czi	1707.3	1372.9	288.012
Senp2cKO F D 792 Bodipy-Stitching-07.czi	757.55	1376	313.273
Senp2cKO F D 792 Bodipy-Stitching-07.czi	727.65	1375.8	256.585
Senp2cKO F D 792 Bodipy-Stitching-07.czi	740.23	1374.1	291.349
Senp2cKO F D 792 Bodipy-Stitching-07.czi	1749.7	1378.9	307.688
Senp2cKO F D 792 Bodipy-Stitching-07.czi	695.34	1376.8	114.332
Senp2cKO F D 792 Bodipy-Stitching-07.czi	1738.6	1377.7	209.044
Senp2cKO F D 792 Bodipy-Stitching-07.czi	680.19	1381.7	90.0805
Senp2cKO F D 792 Bodipy-Stitching-07.czi	1725.8	1379.8	315.3
Senp2cKO F D 792 Bodipy-Stitching-07.czi	748.31	1379.7	276.977
Senp2cKO F D 792 Bodipy-Stitching-07.czi	1715.9	1380.7	190.663
Senp2cKO F D 792 Bodipy-Stitching-07.czi	770.69	1381.3	478.157
Senp2cKO F D 792 Bodipy-Stitching-07.czi	925.1	1381.8	421.5
Senp2cKO F D 792 Bodipy-Stitching-07.czi	736.83	1383.4	212.268
Senp2cKO F D 792 Bodipy-Stitching-07.czi	760.94	1383.6	210.107
Senp2cKO F D 792 Bodipy-Stitching-07.czi	784.92	1385.3	291.402
Senp2cKO F D 792 Bodipy-Stitching-07.czi	696.76	1389.2	91.2839
Senp2cKO F D 792 Bodipy-Stitching-07.czi	1738.7	1385.8	251.833
Senp2cKO F D 792 Bodipy-Stitching-07.czi	729.36	1385.2	212.005
Senp2cKO F D 792 Bodipy-Stitching-07.czi	1705.6	1385.3	261.167
Senp2cKO F D 792 Bodipy-Stitching-07.czi	719.42	1383.7	229.321
Senp2cKO F D 792 Bodipy-Stitching-07.czi	744.45	1390.9	191.032
Senp2cKO F D 792 Bodipy-Stitching-07.czi	764	1390.2	199.313
Senp2cKO F D 792 Bodipy-Stitching-07.czi	1718.8	1390.8	354.692
Senp2cKO F D 792 Bodipy-Stitching-07.czi	755.43	1392.4	262.344
Senp2cKO F D 792 Bodipy-Stitching-07.czi	774.89	1394.7	365.034
Senp2cKO F D 792 Bodipy-Stitching-07.czi	712.08	1391.4	161.386
Senp2cKO F D 792 Bodipy-Stitching-07.czi	725.55	1392.8	242.186
Senp2cKO F D 792 Bodipy-Stitching-07.czi	737.11	1395.8	155.044
Senp2cKO F D 792 Bodipy-Stitching-07.czi	1741.2	1392.9	269.118
Senp2cKO F D 792 Bodipy-Stitching-07.czi	933.19	1395.9	675.285
Senp2cKO F D 792 Bodipy-Stitching-07.czi	1688.1	1392.3	220.692
Senp2cKO F D 792 Bodipy-Stitching-07.czi	918.4	1397.3	378.977
Senp2cKO F D 792 Bodipy-Stitching-07.czi	944.58	1390.2	1266.06
Senp2cKO F D 792 Bodipy-Stitching-07.czi	1728.5	1395.9	269.106
Senp2cKO F D 792 Bodipy-Stitching-07.czi	1699.8	1396	288.66
Senp2cKO F D 792 Bodipy-Stitching-07.czi	1708.8	1397.8	293.201
Senp2cKO F D 792 Bodipy-Stitching-07.czi	722.69	1403.1	186.593
Senp2cKO F D 792 Bodipy-Stitching-07.czi	767.08	1402.1	260.828
Senp2cKO F D 792 Bodipy-Stitching-07.czi	950.54	1402	331.9
Senp2cKO F D 792 Bodipy-Stitching-07.czi	1740.3	1402.8	226.925
Senp2cKO F D 792 Bodipy-Stitching-07.czi	1716.9	1404.1	322.828
Senp2cKO F D 792 Bodipy-Stitching-07.czi	749.99	1403.1	243.748
Senp2cKO F D 792 Bodipy-Stitching-07.czi	730.31	1405.3	155.073
Senp2cKO F D 792 Bodipy-Stitching-07.czi	1704.3	1405.1	217.556
Senp2cKO F D 792 Bodipy-Stitching-07.czi	708.45	1405	131.634
Senp2cKO F D 792 Bodipy-Stitching-07.czi	760.46	1407	317.591
Senp2cKO F D 792 Bodipy-Stitching-07.czi	1690.6	1408.5	197.599
Senp2cKO F D 792 Bodipy-Stitching-07.czi	736.45	1410.4	239.875
Senp2cKO F D 792 Bodipy-Stitching-07.czi	781.12	1409	374.273
Senp2cKO F D 792 Bodipy-Stitching-07.czi	1737.1	1413.6	238.322
Senp2cKO F D 792 Bodipy-Stitching-07.czi	745.26	1413	312.773
Senp2cKO F D 792 Bodipy-Stitching-07.czi	754.48	1413.8	361.463
Senp2cKO F D 792 Bodipy-Stitching-07.czi	925.4	1414.2	336.209
Senp2cKO F D 792 Bodipy-Stitching-07.czi	1703.9	1414.1	226.193
Senp2cKO F D 792 Bodipy-Stitching-07.czi	697.21	1411.6	162.981
Senp2cKO F D 792 Bodipy-Stitching-07.czi	707.64	1415.2	117.901
Senp2cKO F D 792 Bodipy-Stitching-07.czi	1677.1	1412.4	226.6
Senp2cKO F D 792 Bodipy-Stitching-07.czi	717.91	1416.9	157.13
Senp2cKO F D 792 Bodipy-Stitching-07.czi	764.89	1416.8	267.081
Senp2cKO F D 792 Bodipy-Stitching-07.czi	910.44	1416.4	332.864
Senp2cKO F D 792 Bodipy-Stitching-07.czi	938.6	1415.3	462.627
Senp2cKO F D 792 Bodipy-Stitching-07.czi	1725.7	1416.8	214.964
Senp2cKO F D 792 Bodipy-Stitching-07.czi	1714.2	1419.8	197.034
Senp2cKO F D 792 Bodipy-Stitching-07.czi	951.51	1420.8	308.962
Senp2cKO F D 792 Bodipy-Stitching-07.czi	691.56	1419.5	102.787
Senp2cKO F D 792 Bodipy-Stitching-07.czi	770.35	1421.8	187.15
Senp2cKO F D 792 Bodipy-Stitching-07.czi	735.85	1422.1	235.518
Senp2cKO F D 792 Bodipy-Stitching-07.czi	1686.1	1423.8	254.56
Senp2cKO F D 792 Bodipy-Stitching-07.czi	702.89	1423.6	145.082
Senp2cKO F D 792 Bodipy-Stitching-07.czi	753.57	1423.7	194.75
Senp2cKO F D 792 Bodipy-Stitching-07.czi	781.03	1424.3	293.276
Senp2cKO F D 792 Bodipy-Stitching-07.czi	1668.8	1423.3	211.05
Senp2cKO F D 792 Bodipy-Stitching-07.czi	1704.2	1426.4	286.68
Senp2cKO F D 792 Bodipy-Stitching-07.czi	1693.9	1427.6	272.501
Senp2cKO F D 792 Bodipy-Stitching-07.czi	726.08	1427.4	223.198
Senp2cKO F D 792 Bodipy-Stitching-07.czi	1724	1428.6	294.275
Senp2cKO F D 792 Bodipy-Stitching-07.czi	711.69	1428.8	250.862
Senp2cKO F D 792 Bodipy-Stitching-07.czi	748.79	1429.8	125.524
Senp2cKO F D 792 Bodipy-Stitching-07.czi	939.9	1429.9	785.37
Senp2cKO F D 792 Bodipy-Stitching-07.czi	766.64	1431.7	300.667
Senp2cKO F D 792 Bodipy-Stitching-07.czi	927.8	1431.8	523.348
Senp2cKO F D 792 Bodipy-Stitching-07.czi	694.67	1431	94.8499
Senp2cKO F D 792 Bodipy-Stitching-07.czi	909.28	1430.1	299.088
Senp2cKO F D 792 Bodipy-Stitching-07.czi	739.71	1434	111.615
Senp2cKO F D 792 Bodipy-Stitching-07.czi	1663.2	1433.1	323.186
Senp2cKO F D 792 Bodipy-Stitching-07.czi	1682.5	1436	242.368
Senp2cKO F D 792 Bodipy-Stitching-07.czi	1700	1437.1	201.761
Senp2cKO F D 792 Bodipy-Stitching-07.czi	756.88	1436.9	395.009
Senp2cKO F D 792 Bodipy-Stitching-07.czi	698.94	1438.7	106.325
Senp2cKO F D 792 Bodipy-Stitching-07.czi	745.84	1438.4	273.558
Senp2cKO F D 792 Bodipy-Stitching-07.czi	785.91	1435.6	260.343
Senp2cKO F D 792 Bodipy-Stitching-07.czi	730.47	1437.7	261.099
Senp2cKO F D 792 Bodipy-Stitching-07.czi	774.26	1442.8	257.024
Senp2cKO F D 792 Bodipy-Stitching-07.czi	893.38	1438.4	526.558
Senp2cKO F D 792 Bodipy-Stitching-07.czi	1647.7	1434.4	297.627
Senp2cKO F D 792 Bodipy-Stitching-07.czi	1720.3	1438	262.766
Senp2cKO F D 792 Bodipy-Stitching-07.czi	905.06	1444.5	328.656
Senp2cKO F D 792 Bodipy-Stitching-07.czi	915.87	1442.2	329.82
Senp2cKO F D 792 Bodipy-Stitching-07.czi	722.92	1440.6	251.28
Senp2cKO F D 792 Bodipy-Stitching-07.czi	792.07	1442	299.891
Senp2cKO F D 792 Bodipy-Stitching-07.czi	941.94	1441.1	340.016
Senp2cKO F D 792 Bodipy-Stitching-07.czi	686.76	1442.9	24.8362
Senp2cKO F D 792 Bodipy-Stitching-07.czi	715.44	1442.4	157.347
Senp2cKO F D 792 Bodipy-Stitching-07.czi	1706	1445.7	259.307
Senp2cKO F D 792 Bodipy-Stitching-07.czi	1693.6	1446.6	237.014
Senp2cKO F D 792 Bodipy-Stitching-07.czi	757.57	1447.1	281.07
Senp2cKO F D 792 Bodipy-Stitching-07.czi	1656.3	1447.3	261.425
Senp2cKO F D 792 Bodipy-Stitching-07.czi	708.19	1446	243.533
Senp2cKO F D 792 Bodipy-Stitching-07.czi	1631.7	1443.6	365.083
Senp2cKO F D 792 Bodipy-Stitching-07.czi	1647.3	1447.2	318.806
Senp2cKO F D 792 Bodipy-Stitching-07.czi	1668.4	1446	271.352
Senp2cKO F D 792 Bodipy-Stitching-07.czi	732.17	1446.3	135.686
Senp2cKO F D 792 Bodipy-Stitching-07.czi	924.56	1450.1	613.881
Senp2cKO F D 792 Bodipy-Stitching-07.czi	1724.4	1449	293.936
Senp2cKO F D 792 Bodipy-Stitching-07.czi	1681.9	1446.7	335
Senp2cKO F D 792 Bodipy-Stitching-07.czi	743.68	1447.2	235.026
Senp2cKO F D 792 Bodipy-Stitching-07.czi	953.04	1448.8	284.66
Senp2cKO F D 792 Bodipy-Stitching-07.czi	700.44	1450.1	63.1408
Senp2cKO F D 792 Bodipy-Stitching-07.czi	737.16	1451	117.168
Senp2cKO F D 792 Bodipy-Stitching-07.czi	1712.1	1451.3	295.375
Senp2cKO F D 792 Bodipy-Stitching-07.czi	935.59	1455.4	610.971
Senp2cKO F D 792 Bodipy-Stitching-07.czi	720.42	1453.7	155.625
Senp2cKO F D 792 Bodipy-Stitching-07.czi	730.61	1454.5	89.9309
Senp2cKO F D 792 Bodipy-Stitching-07.czi	1618.4	1451.1	254.337
Senp2cKO F D 792 Bodipy-Stitching-07.czi	796.79	1455.2	356.958
Senp2cKO F D 792 Bodipy-Stitching-07.czi	1679.6	1456	283.805
Senp2cKO F D 792 Bodipy-Stitching-07.czi	1673.4	1455.8	181.923
Senp2cKO F D 792 Bodipy-Stitching-07.czi	752.73	1455.8	522.301
Senp2cKO F D 792 Bodipy-Stitching-07.czi	1642.4	1454.9	168.24
Senp2cKO F D 792 Bodipy-Stitching-07.czi	704.04	1456.9	60.6826
Senp2cKO F D 792 Bodipy-Stitching-07.czi	744.16	1458	159.454
Senp2cKO F D 792 Bodipy-Stitching-07.czi	1665.8	1459.4	334.588
Senp2cKO F D 792 Bodipy-Stitching-07.czi	695.93	1461.9	18.1842
Senp2cKO F D 792 Bodipy-Stitching-07.czi	736.82	1457.6	139.417
Senp2cKO F D 792 Bodipy-Stitching-07.czi	766.73	1456.9	337.459
Senp2cKO F D 792 Bodipy-Stitching-07.czi	1688.7	1458	217.188
Senp2cKO F D 792 Bodipy-Stitching-07.czi	1719.3	1458.6	239.261
Senp2cKO F D 792 Bodipy-Stitching-07.czi	873.96	1458.8	374.785
Senp2cKO F D 792 Bodipy-Stitching-07.czi	1708.6	1461.9	236.602
Senp2cKO F D 792 Bodipy-Stitching-07.czi	1609.7	1459.7	221.337
Senp2cKO F D 792 Bodipy-Stitching-07.czi	710.57	1461.6	81.9215
Senp2cKO F D 792 Bodipy-Stitching-07.czi	726.83	1463	130.324
Senp2cKO F D 792 Bodipy-Stitching-07.czi	1635.8	1464.7	192.006
Senp2cKO F D 792 Bodipy-Stitching-07.czi	1700	1463.2	240.609
Senp2cKO F D 792 Bodipy-Stitching-07.czi	751.66	1464.8	136.16
Senp2cKO F D 792 Bodipy-Stitching-07.czi	736.82	1465.7	274.521
Senp2cKO F D 792 Bodipy-Stitching-07.czi	783.19	1464.2	322.664
Senp2cKO F D 792 Bodipy-Stitching-07.czi	897.22	1461.5	1018.04
Senp2cKO F D 792 Bodipy-Stitching-07.czi	946.08	1467.4	346.786
Senp2cKO F D 792 Bodipy-Stitching-07.czi	1659.7	1466.4	265.545
Senp2cKO F D 792 Bodipy-Stitching-07.czi	770.58	1466.4	230.335
Senp2cKO F D 792 Bodipy-Stitching-07.czi	915.64	1467.7	338.898
Senp2cKO F D 792 Bodipy-Stitching-07.czi	1648.6	1465.4	162.791
Senp2cKO F D 792 Bodipy-Stitching-07.czi	718.85	1467.9	124.594
Senp2cKO F D 792 Bodipy-Stitching-07.czi	1723.9	1468.7	319.263
Senp2cKO F D 792 Bodipy-Stitching-07.czi	1679.6	1470.1	258.851
Senp2cKO F D 792 Bodipy-Stitching-07.czi	1623.5	1470.7	200.308
Senp2cKO F D 792 Bodipy-Stitching-07.czi	1604.9	1471.8	172.886
Senp2cKO F D 792 Bodipy-Stitching-07.czi	1691.7	1473.3	355.735
Senp2cKO F D 792 Bodipy-Stitching-07.czi	1648.5	1476.2	219
Senp2cKO F D 792 Bodipy-Stitching-07.czi	708.14	1477.3	25.2398
Senp2cKO F D 792 Bodipy-Stitching-07.czi	824.03	1471.4	409.405
Senp2cKO F D 792 Bodipy-Stitching-07.czi	885.99	1473.1	347.262
Senp2cKO F D 792 Bodipy-Stitching-07.czi	729.15	1475.5	219.417
Senp2cKO F D 792 Bodipy-Stitching-07.czi	761.34	1472.7	188.891
Senp2cKO F D 792 Bodipy-Stitching-07.czi	747.29	1475.3	238.253
Senp2cKO F D 792 Bodipy-Stitching-07.czi	797.51	1472.7	316.632
Senp2cKO F D 792 Bodipy-Stitching-07.czi	811.47	1472	345.382
Senp2cKO F D 792 Bodipy-Stitching-07.czi	900.4	1474.9	295.647
Senp2cKO F D 792 Bodipy-Stitching-07.czi	774.04	1476.4	391.871
Senp2cKO F D 792 Bodipy-Stitching-07.czi	737.19	1474.8	236.399
Senp2cKO F D 792 Bodipy-Stitching-07.czi	837.34	1474.3	554.403
Senp2cKO F D 792 Bodipy-Stitching-07.czi	787.04	1479.5	473.941
Senp2cKO F D 792 Bodipy-Stitching-07.czi	755.41	1480.4	203.35
Senp2cKO F D 792 Bodipy-Stitching-07.czi	932.17	1477.7	357.734
Senp2cKO F D 792 Bodipy-Stitching-07.czi	1701.3	1478.2	208.64
Senp2cKO F D 792 Bodipy-Stitching-07.czi	1720.1	1480.1	146.68
Senp2cKO F D 792 Bodipy-Stitching-07.czi	719.1	1486.7	36.1299
Senp2cKO F D 792 Bodipy-Stitching-07.czi	863.58	1478.1	344.092
Senp2cKO F D 792 Bodipy-Stitching-07.czi	764.82	1481.8	118.059
Senp2cKO F D 792 Bodipy-Stitching-07.czi	1588.1	1477.6	154.992
Senp2cKO F D 792 Bodipy-Stitching-07.czi	1620	1482.8	565.635
Senp2cKO F D 792 Bodipy-Stitching-07.czi	1666	1479.8	206.882
Senp2cKO F D 792 Bodipy-Stitching-07.czi	1613	1484	374.066
Senp2cKO F D 792 Bodipy-Stitching-07.czi	881.3	1486	270.703
Senp2cKO F D 792 Bodipy-Stitching-07.czi	738.7	1484.5	84.8503
Senp2cKO F D 792 Bodipy-Stitching-07.czi	920.84	1486.6	379.381
Senp2cKO F D 792 Bodipy-Stitching-07.czi	1712.7	1488.2	178.431
Senp2cKO F D 792 Bodipy-Stitching-07.czi	1693	1485.9	176.962
Senp2cKO F D 792 Bodipy-Stitching-07.czi	1603.9	1486.4	285.029
Senp2cKO F D 792 Bodipy-Stitching-07.czi	1654.8	1486.9	283.613
Senp2cKO F D 792 Bodipy-Stitching-07.czi	729.3	1489	49.1471
Senp2cKO F D 792 Bodipy-Stitching-07.czi	844.74	1485.6	356.289
Senp2cKO F D 792 Bodipy-Stitching-07.czi	895.83	1487.6	369.309
Senp2cKO F D 792 Bodipy-Stitching-07.czi	1633.7	1485.3	262.717
Senp2cKO F D 792 Bodipy-Stitching-07.czi	779.41	1487.2	210.656
Senp2cKO F D 792 Bodipy-Stitching-07.czi	1679.9	1486.6	259.111
Senp2cKO F D 792 Bodipy-Stitching-07.czi	812.67	1488.7	278.711
Senp2cKO F D 792 Bodipy-Stitching-07.czi	1589.6	1490.6	177.603
Senp2cKO F D 792 Bodipy-Stitching-07.czi	769.97	1487.9	135.087
Senp2cKO F D 792 Bodipy-Stitching-07.czi	802.62	1485.4	707.196
Senp2cKO F D 792 Bodipy-Stitching-07.czi	950.86	1487.3	409.95
Senp2cKO F D 792 Bodipy-Stitching-07.czi	745.85	1491.4	108.635
Senp2cKO F D 792 Bodipy-Stitching-07.czi	756.66	1488.8	156.88
Senp2cKO F D 792 Bodipy-Stitching-07.czi	827.29	1491.2	288.893
Senp2cKO F D 792 Bodipy-Stitching-07.czi	763.63	1492.5	104.435
Senp2cKO F D 792 Bodipy-Stitching-07.czi	868.3	1493.7	320.912
Senp2cKO F D 792 Bodipy-Stitching-07.czi	1668.3	1492.6	184.925
Senp2cKO F D 792 Bodipy-Stitching-07.czi	789.35	1492.3	418.347
Senp2cKO F D 792 Bodipy-Stitching-07.czi	908.57	1493	340.669
Senp2cKO F D 792 Bodipy-Stitching-07.czi	734.48	1494.2	64.3958
Senp2cKO F D 792 Bodipy-Stitching-07.czi	798.79	1493.8	560.891
Senp2cKO F D 792 Bodipy-Stitching-07.czi	1688.9	1497.9	297.698
Senp2cKO F D 792 Bodipy-Stitching-07.czi	780.81	1497	245.629
Senp2cKO F D 792 Bodipy-Stitching-07.czi	935.5	1496	304.965
Senp2cKO F D 792 Bodipy-Stitching-07.czi	1603.5	1498.4	334.204
Senp2cKO F D 792 Bodipy-Stitching-07.czi	1648.9	1493	327.792
Senp2cKO F D 792 Bodipy-Stitching-07.czi	755.95	1495.3	108.387
Senp2cKO F D 792 Bodipy-Stitching-07.czi	965.06	1499.6	402.713
Senp2cKO F D 792 Bodipy-Stitching-07.czi	1639.9	1499.8	228.478
Senp2cKO F D 792 Bodipy-Stitching-07.czi	1572.2	1494.3	140.464
Senp2cKO F D 792 Bodipy-Stitching-07.czi	1701.6	1496.4	264.69
Senp2cKO F D 792 Bodipy-Stitching-07.czi	840.99	1497.6	275.428
Senp2cKO F D 792 Bodipy-Stitching-07.czi	1627.3	1501.4	210.402
Senp2cKO F D 792 Bodipy-Stitching-07.czi	772.39	1500.3	206.708
Senp2cKO F D 792 Bodipy-Stitching-07.czi	1615.1	1500.2	220.84
Senp2cKO F D 792 Bodipy-Stitching-07.czi	736.34	1502	51.2597
Senp2cKO F D 792 Bodipy-Stitching-07.czi	751.92	1501.7	241.793
Senp2cKO F D 792 Bodipy-Stitching-07.czi	896.9	1503	295.588
Senp2cKO F D 792 Bodipy-Stitching-07.czi	763.55	1502	206.367
Senp2cKO F D 792 Bodipy-Stitching-07.czi	816.01	1500.1	247.504
Senp2cKO F D 792 Bodipy-Stitching-07.czi	1646.3	1506.8	240.235
Senp2cKO F D 792 Bodipy-Stitching-07.czi	1656.8	1501.4	284
Senp2cKO F D 792 Bodipy-Stitching-07.czi	1706.9	1501.9	307.666
Senp2cKO F D 792 Bodipy-Stitching-07.czi	854.67	1498.6	379.822
Senp2cKO F D 792 Bodipy-Stitching-07.czi	1719.3	1503.3	137.39
Senp2cKO F D 792 Bodipy-Stitching-07.czi	1582.6	1502.2	164.136
Senp2cKO F D 792 Bodipy-Stitching-07.czi	1674.7	1500.7	245.072
Senp2cKO F D 792 Bodipy-Stitching-07.czi	794.11	1503.7	395.375
Senp2cKO F D 792 Bodipy-Stitching-07.czi	825.27	1505.1	206.331
Senp2cKO F D 792 Bodipy-Stitching-07.czi	807	1506.4	295.43
Senp2cKO F D 792 Bodipy-Stitching-07.czi	837.01	1508	221.213
Senp2cKO F D 792 Bodipy-Stitching-07.czi	929.01	1507.3	442.878
Senp2cKO F D 792 Bodipy-Stitching-07.czi	915.87	1504.6	250.62
Senp2cKO F D 792 Bodipy-Stitching-07.czi	1667.5	1507.5	205.07
Senp2cKO F D 792 Bodipy-Stitching-07.czi	779.16	1508.1	348.395
Senp2cKO F D 792 Bodipy-Stitching-07.czi	858.52	1510.2	402.721
Senp2cKO F D 792 Bodipy-Stitching-07.czi	874.59	1507.7	252.227
Senp2cKO F D 792 Bodipy-Stitching-07.czi	1679.3	1507.9	284.69
Senp2cKO F D 792 Bodipy-Stitching-07.czi	1658.4	1511.1	178.94
Senp2cKO F D 792 Bodipy-Stitching-07.czi	883.95	1508.3	378.728
Senp2cKO F D 792 Bodipy-Stitching-07.czi	1695.7	1506.4	272.747
Senp2cKO F D 792 Bodipy-Stitching-07.czi	848.24	1509.8	323.07
Senp2cKO F D 792 Bodipy-Stitching-07.czi	1566.6	1508.9	206.749
Senp2cKO F D 792 Bodipy-Stitching-07.czi	1687.2	1508.7	288.884
Senp2cKO F D 792 Bodipy-Stitching-07.czi	951.64	1511.6	459.921
Senp2cKO F D 792 Bodipy-Stitching-07.czi	1591.7	1508.5	217.817
Senp2cKO F D 792 Bodipy-Stitching-07.czi	764.8	1511.2	460.897
Senp2cKO F D 792 Bodipy-Stitching-07.czi	817.9	1513.8	197.109
Senp2cKO F D 792 Bodipy-Stitching-07.czi	731.96	1515.3	21.0914
Senp2cKO F D 792 Bodipy-Stitching-07.czi	744.4	1512.7	59.5218
Senp2cKO F D 792 Bodipy-Stitching-07.czi	1576.4	1512.5	245.281
Senp2cKO F D 792 Bodipy-Stitching-07.czi	754.83	1512.5	663.085
Senp2cKO F D 792 Bodipy-Stitching-07.czi	785.66	1512.4	280.42
Senp2cKO F D 792 Bodipy-Stitching-07.czi	797.38	1512.9	218.057
Senp2cKO F D 792 Bodipy-Stitching-07.czi	867.7	1515.4	352.265
Senp2cKO F D 792 Bodipy-Stitching-07.czi	906.78	1513.5	290.219
Senp2cKO F D 792 Bodipy-Stitching-07.czi	1698.1	1515.4	120.409
Senp2cKO F D 792 Bodipy-Stitching-07.czi	1710	1516.4	107.94
Senp2cKO F D 792 Bodipy-Stitching-07.czi	1617.1	1512.4	217.655
Senp2cKO F D 792 Bodipy-Stitching-07.czi	1684.3	1515	235.693
Senp2cKO F D 792 Bodipy-Stitching-07.czi	1553.2	1512.3	313.681
Senp2cKO F D 792 Bodipy-Stitching-07.czi	1584.7	1518.7	308.187
Senp2cKO F D 792 Bodipy-Stitching-07.czi	1606.6	1513	259.792
Senp2cKO F D 792 Bodipy-Stitching-07.czi	774.04	1516.8	232.286
Senp2cKO F D 792 Bodipy-Stitching-07.czi	895.58	1517.1	502.735
Senp2cKO F D 792 Bodipy-Stitching-07.czi	1598.4	1517.5	218.887
Senp2cKO F D 792 Bodipy-Stitching-07.czi	790.26	1517.5	365.596
Senp2cKO F D 792 Bodipy-Stitching-07.czi	805.59	1518.9	335.534
Senp2cKO F D 792 Bodipy-Stitching-07.czi	843.19	1518.9	278.459
Senp2cKO F D 792 Bodipy-Stitching-07.czi	1673.6	1517	232.732
Senp2cKO F D 792 Bodipy-Stitching-07.czi	913.27	1523.3	580.286
Senp2cKO F D 792 Bodipy-Stitching-07.czi	748.27	1524.4	70.1805
Senp2cKO F D 792 Bodipy-Stitching-07.czi	824.67	1520.1	233.619
Senp2cKO F D 792 Bodipy-Stitching-07.czi	935.57	1518.7	447.327
Senp2cKO F D 792 Bodipy-Stitching-07.czi	763.33	1522.3	530.628
Senp2cKO F D 792 Bodipy-Stitching-07.czi	1693.3	1524	129.224
Senp2cKO F D 792 Bodipy-Stitching-07.czi	1609.2	1523.1	374.813
Senp2cKO F D 792 Bodipy-Stitching-07.czi	922.76	1522.8	401.601
Senp2cKO F D 792 Bodipy-Stitching-07.czi	945.34	1523.8	385.122
Senp2cKO F D 792 Bodipy-Stitching-07.czi	1563.1	1523.5	336.553
Senp2cKO F D 792 Bodipy-Stitching-07.czi	1656	1521.1	248.305
Senp2cKO F D 792 Bodipy-Stitching-07.czi	1668.4	1524.5	214.673
Senp2cKO F D 792 Bodipy-Stitching-07.czi	1680.5	1522.7	123.978
Senp2cKO F D 792 Bodipy-Stitching-07.czi	794.17	1524	518.527
Senp2cKO F D 792 Bodipy-Stitching-07.czi	1574.3	1525	277.329
Senp2cKO F D 792 Bodipy-Stitching-07.czi	812.45	1525.7	281.886
Senp2cKO F D 792 Bodipy-Stitching-07.czi	1628.6	1519.2	271.358
Senp2cKO F D 792 Bodipy-Stitching-07.czi	963.8	1524.2	497.379
Senp2cKO F D 792 Bodipy-Stitching-07.czi	1546.6	1523.9	1201.99
Senp2cKO F D 792 Bodipy-Stitching-07.czi	982.24	1525.5	586.888
Senp2cKO F D 792 Bodipy-Stitching-07.czi	775.98	1526.7	456.521
Senp2cKO F D 792 Bodipy-Stitching-07.czi	1618.2	1528.9	343.978
Senp2cKO F D 792 Bodipy-Stitching-07.czi	897.02	1528.2	427.723
Senp2cKO F D 792 Bodipy-Stitching-07.czi	784.83	1527.8	403.988
Senp2cKO F D 792 Bodipy-Stitching-07.czi	1648.2	1525.5	223.291
Senp2cKO F D 792 Bodipy-Stitching-07.czi	831.42	1527.6	214.474
Senp2cKO F D 792 Bodipy-Stitching-07.czi	842.38	1530	274.872
Senp2cKO F D 792 Bodipy-Stitching-07.czi	1629.3	1529.9	263.914
Senp2cKO F D 792 Bodipy-Stitching-07.czi	760	1529.6	168.538
Senp2cKO F D 792 Bodipy-Stitching-07.czi	884.04	1528.8	432.796
Senp2cKO F D 792 Bodipy-Stitching-07.czi	770.26	1531.5	500.405
Senp2cKO F D 792 Bodipy-Stitching-07.czi	805.22	1530.3	306.983
Senp2cKO F D 792 Bodipy-Stitching-07.czi	1639.9	1528.1	242.337
Senp2cKO F D 792 Bodipy-Stitching-07.czi	1687.5	1533.3	102.092
Senp2cKO F D 792 Bodipy-Stitching-07.czi	795.94	1532.9	763.199
Senp2cKO F D 792 Bodipy-Stitching-07.czi	819.42	1533.4	324.945
Senp2cKO F D 792 Bodipy-Stitching-07.czi	856.79	1528	499.117
Senp2cKO F D 792 Bodipy-Stitching-07.czi	867.57	1530.9	521.297
Senp2cKO F D 792 Bodipy-Stitching-07.czi	1593.9	1531.9	265.703
Senp2cKO F D 792 Bodipy-Stitching-07.czi	1655.6	1533.3	262.299
Senp2cKO F D 792 Bodipy-Stitching-07.czi	1678.1	1537.3	216.258
Senp2cKO F D 792 Bodipy-Stitching-07.czi	974.88	1538	229.725
Senp2cKO F D 792 Bodipy-Stitching-07.czi	751.75	1536.4	28.3797
Senp2cKO F D 792 Bodipy-Stitching-07.czi	945.37	1534.5	259.076
Senp2cKO F D 792 Bodipy-Stitching-07.czi	1576.6	1535.1	361.388
Senp2cKO F D 792 Bodipy-Stitching-07.czi	765.48	1537.6	68.0742
Senp2cKO F D 792 Bodipy-Stitching-07.czi	1535	1533.1	386.098
Senp2cKO F D 792 Bodipy-Stitching-07.czi	827.35	1539.3	328.541
Senp2cKO F D 792 Bodipy-Stitching-07.czi	931.75	1536.1	916.776
Senp2cKO F D 792 Bodipy-Stitching-07.czi	1607.2	1537.6	362.755
Senp2cKO F D 792 Bodipy-Stitching-07.czi	1556.8	1536.5	332.456
Senp2cKO F D 792 Bodipy-Stitching-07.czi	1663.3	1535.9	284.774
Senp2cKO F D 792 Bodipy-Stitching-07.czi	954.73	1537.1	361.72
Senp2cKO F D 792 Bodipy-Stitching-07.czi	847.99	1540.2	258.283
Senp2cKO F D 792 Bodipy-Stitching-07.czi	884.18	1541.5	448.184
Senp2cKO F D 792 Bodipy-Stitching-07.czi	1635.5	1538.8	339.186
Senp2cKO F D 792 Bodipy-Stitching-07.czi	777.34	1541.7	155.699
Senp2cKO F D 792 Bodipy-Stitching-07.czi	1565.9	1540.7	313.235
Senp2cKO F D 792 Bodipy-Stitching-07.czi	897.81	1539.8	478.634
Senp2cKO F D 792 Bodipy-Stitching-07.czi	790.36	1540.9	574.58
Senp2cKO F D 792 Bodipy-Stitching-07.czi	806.9	1541.1	357.491
Senp2cKO F D 792 Bodipy-Stitching-07.czi	907.62	1541.8	492.386
Senp2cKO F D 792 Bodipy-Stitching-07.czi	761.47	1550.2	31.9415
Senp2cKO F D 792 Bodipy-Stitching-07.czi	1623.8	1541	409
Senp2cKO F D 792 Bodipy-Stitching-07.czi	962.48	1542	356.34
Senp2cKO F D 792 Bodipy-Stitching-07.czi	1590	1543.7	278.771
Senp2cKO F D 792 Bodipy-Stitching-07.czi	1654	1544	186.042
Senp2cKO F D 792 Bodipy-Stitching-07.czi	1668.9	1545.1	181.562
Senp2cKO F D 792 Bodipy-Stitching-07.czi	1538.6	1544	251.532
Senp2cKO F D 792 Bodipy-Stitching-07.czi	866.61	1544.3	405.512
Senp2cKO F D 792 Bodipy-Stitching-07.czi	946.54	1545.6	307.772
Senp2cKO F D 792 Bodipy-Stitching-07.czi	1547.5	1545	371.869
Senp2cKO F D 792 Bodipy-Stitching-07.czi	1646.7	1544.7	204.304
Senp2cKO F D 792 Bodipy-Stitching-07.czi	1580.3	1544.9	257.895
Senp2cKO F D 792 Bodipy-Stitching-07.czi	995.92	1542.2	424.962
Senp2cKO F D 792 Bodipy-Stitching-07.czi	857	1547.3	891.292
Senp2cKO F D 792 Bodipy-Stitching-07.czi	798.97	1546.8	448.721
Senp2cKO F D 792 Bodipy-Stitching-07.czi	830.07	1548.3	301.259
Senp2cKO F D 792 Bodipy-Stitching-07.czi	924.03	1550.7	452.734
Senp2cKO F D 792 Bodipy-Stitching-07.czi	877.72	1549.6	409.467
Senp2cKO F D 792 Bodipy-Stitching-07.czi	1634.5	1548.7	221.264
Senp2cKO F D 792 Bodipy-Stitching-07.czi	1642.2	1552.6	167.97
Senp2cKO F D 792 Bodipy-Stitching-07.czi	1556.9	1549	377.287
Senp2cKO F D 792 Bodipy-Stitching-07.czi	972.49	1549.6	708.062
Senp2cKO F D 792 Bodipy-Stitching-07.czi	1575	1549.5	218.069
Senp2cKO F D 792 Bodipy-Stitching-07.czi	1626.2	1553.3	177.751
Senp2cKO F D 792 Bodipy-Stitching-07.czi	787.79	1548.5	114.484
Senp2cKO F D 792 Bodipy-Stitching-07.czi	1611.9	1549.7	362.812
Senp2cKO F D 792 Bodipy-Stitching-07.czi	1566.4	1551.3	393.969
Senp2cKO F D 792 Bodipy-Stitching-07.czi	780.25	1554.4	63.175
Senp2cKO F D 792 Bodipy-Stitching-07.czi	1537.3	1553.7	215.669
Senp2cKO F D 792 Bodipy-Stitching-07.czi	840.23	1549.2	304.981
Senp2cKO F D 792 Bodipy-Stitching-07.czi	1525.4	1549.4	394.453
Senp2cKO F D 792 Bodipy-Stitching-07.czi	811.32	1549	165.799
Senp2cKO F D 792 Bodipy-Stitching-07.czi	910.66	1555.7	423.066
Senp2cKO F D 792 Bodipy-Stitching-07.czi	987.89	1556	363.856
Senp2cKO F D 792 Bodipy-Stitching-07.czi	793.57	1554.3	402.791
Senp2cKO F D 792 Bodipy-Stitching-07.czi	816.69	1553.9	312.151
Senp2cKO F D 792 Bodipy-Stitching-07.czi	866.78	1556	328.377
Senp2cKO F D 792 Bodipy-Stitching-07.czi	1580.5	1554.6	352.946
Senp2cKO F D 792 Bodipy-Stitching-07.czi	1601.3	1554.1	243.722
Senp2cKO F D 792 Bodipy-Stitching-07.czi	842.85	1555.8	146.551
Senp2cKO F D 792 Bodipy-Stitching-07.czi	953.09	1554.7	351.834
Senp2cKO F D 792 Bodipy-Stitching-07.czi	803.3	1557.4	312.773
Senp2cKO F D 792 Bodipy-Stitching-07.czi	938.65	1557.4	258.222
Senp2cKO F D 792 Bodipy-Stitching-07.czi	849.89	1554.5	235.683
Senp2cKO F D 792 Bodipy-Stitching-07.czi	1664.1	1557.6	90.7547
Senp2cKO F D 792 Bodipy-Stitching-07.czi	969.03	1558.5	457.252
Senp2cKO F D 792 Bodipy-Stitching-07.czi	1591.9	1556.1	246.12
Senp2cKO F D 792 Bodipy-Stitching-07.czi	1007.4	1555.1	223.198
Senp2cKO F D 792 Bodipy-Stitching-07.czi	1551.6	1558.8	506.651
Senp2cKO F D 792 Bodipy-Stitching-07.czi	1567	1560.7	510.002
Senp2cKO F D 792 Bodipy-Stitching-07.czi	834.23	1560.1	226.957
Senp2cKO F D 792 Bodipy-Stitching-07.czi	891.53	1558.5	489.669
Senp2cKO F D 792 Bodipy-Stitching-07.czi	1518.9	1557.1	616.511
Senp2cKO F D 792 Bodipy-Stitching-07.czi	1582.2	1562.1	288.209
Senp2cKO F D 792 Bodipy-Stitching-07.czi	1617.5	1559.2	187.168
Senp2cKO F D 792 Bodipy-Stitching-07.czi	790.74	1561	149.399
Senp2cKO F D 792 Bodipy-Stitching-07.czi	1652.5	1565.1	104.962
Senp2cKO F D 792 Bodipy-Stitching-07.czi	880.64	1561.4	444.549
Senp2cKO F D 792 Bodipy-Stitching-07.czi	958.24	1563.3	246.126
Senp2cKO F D 792 Bodipy-Stitching-07.czi	852.83	1560.5	284.012
Senp2cKO F D 792 Bodipy-Stitching-07.czi	901.44	1563.4	321.591
Senp2cKO F D 792 Bodipy-Stitching-07.czi	820.96	1562	363.489
Senp2cKO F D 792 Bodipy-Stitching-07.czi	1635.1	1562.8	189.37
Senp2cKO F D 792 Bodipy-Stitching-07.czi	1510.8	1559.5	561.722
Senp2cKO F D 792 Bodipy-Stitching-07.czi	997.81	1566.4	364.073
Senp2cKO F D 792 Bodipy-Stitching-07.czi	843.46	1565.7	178.661
Senp2cKO F D 792 Bodipy-Stitching-07.czi	809.27	1566.4	260.501
Senp2cKO F D 792 Bodipy-Stitching-07.czi	1535.8	1566.1	336.691
Senp2cKO F D 792 Bodipy-Stitching-07.czi	1597	1565.4	236.555
Senp2cKO F D 792 Bodipy-Stitching-07.czi	868.65	1570	279.212
Senp2cKO F D 792 Bodipy-Stitching-07.czi	1607.2	1567.5	193.374
Senp2cKO F D 792 Bodipy-Stitching-07.czi	1616	1566.3	145.128
Senp2cKO F D 792 Bodipy-Stitching-07.czi	1625.9	1566.7	147.014
Senp2cKO F D 792 Bodipy-Stitching-07.czi	825.39	1569	151.301
Senp2cKO F D 792 Bodipy-Stitching-07.czi	832.85	1569.2	138.736
Senp2cKO F D 792 Bodipy-Stitching-07.czi	1586.9	1569.3	264.321
Senp2cKO F D 792 Bodipy-Stitching-07.czi	783.43	1568.1	42.6491
Senp2cKO F D 792 Bodipy-Stitching-07.czi	1571.6	1569.2	346.562
Senp2cKO F D 792 Bodipy-Stitching-07.czi	854.48	1570.1	311.388
Senp2cKO F D 792 Bodipy-Stitching-07.czi	1505.2	1565.6	632.225
Senp2cKO F D 792 Bodipy-Stitching-07.czi	1525	1567.8	440.439
Senp2cKO F D 792 Bodipy-Stitching-07.czi	924.89	1568.2	294.298
Senp2cKO F D 792 Bodipy-Stitching-07.czi	1551.1	1568.7	706.68
Senp2cKO F D 792 Bodipy-Stitching-07.czi	792.69	1574.1	58.0947
Senp2cKO F D 792 Bodipy-Stitching-07.czi	967.74	1571.3	258.909
Senp2cKO F D 792 Bodipy-Stitching-07.czi	1642.6	1574.7	85.6144
Senp2cKO F D 792 Bodipy-Stitching-07.czi	802.42	1575.1	85.2073
Senp2cKO F D 792 Bodipy-Stitching-07.czi	946.08	1570	290.646
Senp2cKO F D 792 Bodipy-Stitching-07.czi	1008.4	1569.7	205.61
Senp2cKO F D 792 Bodipy-Stitching-07.czi	1021	1566.5	250.441
Senp2cKO F D 792 Bodipy-Stitching-07.czi	1633.2	1573.1	167.379
Senp2cKO F D 792 Bodipy-Stitching-07.czi	978.86	1571.5	396.675
Senp2cKO F D 792 Bodipy-Stitching-07.czi	815.47	1577.6	159.119
Senp2cKO F D 792 Bodipy-Stitching-07.czi	884.96	1573	619.344
Senp2cKO F D 792 Bodipy-Stitching-07.czi	1515.4	1573.7	749.563
Senp2cKO F D 792 Bodipy-Stitching-07.czi	1613.7	1573.9	159.398
Senp2cKO F D 792 Bodipy-Stitching-07.czi	1601	1575.3	202.34
Senp2cKO F D 792 Bodipy-Stitching-07.czi	1593	1577	236.297
Senp2cKO F D 792 Bodipy-Stitching-07.czi	1626.4	1578.5	132.707
Senp2cKO F D 792 Bodipy-Stitching-07.czi	837.04	1574.5	165
Senp2cKO F D 792 Bodipy-Stitching-07.czi	1499.9	1573.5	505.279
Senp2cKO F D 792 Bodipy-Stitching-07.czi	847.94	1577.9	255.808
Senp2cKO F D 792 Bodipy-Stitching-07.czi	861.19	1576.4	163.097
Senp2cKO F D 792 Bodipy-Stitching-07.czi	897.88	1576.9	316.735
Senp2cKO F D 792 Bodipy-Stitching-07.czi	1020.7	1575.8	304.433
Senp2cKO F D 792 Bodipy-Stitching-07.czi	1485.1	1576	347.69
Senp2cKO F D 792 Bodipy-Stitching-07.czi	1523.6	1579	650.124
Senp2cKO F D 792 Bodipy-Stitching-07.czi	1576.3	1576.9	409.252
Senp2cKO F D 792 Bodipy-Stitching-07.czi	956.66	1576.3	341.102
Senp2cKO F D 792 Bodipy-Stitching-07.czi	991.47	1577.6	376.216
Senp2cKO F D 792 Bodipy-Stitching-07.czi	1039.7	1574.1	412.181
Senp2cKO F D 792 Bodipy-Stitching-07.czi	1551.6	1576.7	284.553
Senp2cKO F D 792 Bodipy-Stitching-07.czi	1561.1	1575.2	261.489
Senp2cKO F D 792 Bodipy-Stitching-07.czi	1475.8	1573.8	320.258
Senp2cKO F D 792 Bodipy-Stitching-07.czi	911.23	1577.1	534.19
Senp2cKO F D 792 Bodipy-Stitching-07.czi	926.69	1578.5	605.643
Senp2cKO F D 792 Bodipy-Stitching-07.czi	942.58	1578.7	358.35
Senp2cKO F D 792 Bodipy-Stitching-07.czi	1493.5	1581.5	284.85
Senp2cKO F D 792 Bodipy-Stitching-07.czi	1507.9	1579.8	552.324
Senp2cKO F D 792 Bodipy-Stitching-07.czi	1538	1577.6	314.034
Senp2cKO F D 792 Bodipy-Stitching-07.czi	840.37	1580.6	274.391
Senp2cKO F D 792 Bodipy-Stitching-07.czi	1001.5	1581.5	248.445
Senp2cKO F D 792 Bodipy-Stitching-07.czi	1054.5	1575.3	542.934
Senp2cKO F D 792 Bodipy-Stitching-07.czi	936.38	1581.1	436.683
Senp2cKO F D 792 Bodipy-Stitching-07.czi	1466.8	1579.7	361.68
Senp2cKO F D 792 Bodipy-Stitching-07.czi	1531.5	1580.5	331.172
Senp2cKO F D 792 Bodipy-Stitching-07.czi	1547.5	1586.7	272.965
Senp2cKO F D 792 Bodipy-Stitching-07.czi	827.26	1584	108.83
Senp2cKO F D 792 Bodipy-Stitching-07.czi	1010.6	1581.6	227.386
Senp2cKO F D 792 Bodipy-Stitching-07.czi	1564.3	1581.9	382.835
Senp2cKO F D 792 Bodipy-Stitching-07.czi	1616.3	1582.1	88.1873
Senp2cKO F D 792 Bodipy-Stitching-07.czi	1603.6	1582.1	302.968
[truncated: 4,757 more rows]

## Sheet: Fig3. A
genotype	progesterone	DOC	corticosterone	11DHcorticosterone
MWT8	0.161	0.217	19.321	0.103
MWT7	0.105	0.227	14.743	0.095
MWT6	0.243	0.785	47.702	0.152
MWT5	0.218	0.644	34.758	0.134
MWT4	0.11	0.09	25.76	0.0742857
MWT3	0.028	0.021	3.631	0.023
MWT2	0.056	0.042	36.86	0.101
MWT1	0.299	0.471	30.042	0.382
MKO9	0.098	0.508	15.696	0.09
MKO8	0.063	0.534	13.126	0.051
MKO7	0.059	0.263	11.374	0.064
MKO6	0.116	0.556	25.821	0.158
MKO5	1.284	0.722	53.0807	0.258
MKO4	0.157	0.347	21.704	0.073
MKO3	0.364	0.184	29.048	0.163
MKO2	0.131	0.426	14.8132	0.09
MKO1	0.404	0.318	34.854	0.152
MWTACTH9	8.702	9.474	189.933	0.638
MWTACTH8	1.831	5.416	102.746	0.276
MWTACTH7	9.911	11.259	248.312	1.128
MWTACTH6	9.335	16.075	203.873	0.402
MWTACTH5	10.588	9.077	206.775	0.959
MWTACTH4	9.721	48.15	224.235	0.437
MWTACTH3	7.489	19.107	228.121	2.537
MWTACTH2	17.467	51.331	208.893	0.986
MWTACTH1	8.039	46.296	207.511	0.632
MKOACTH9	1.474	5.155	80.791	0.199
MKOACTH8	2.423	10.071	62.793	0.158
MKOACTH7	0.563	4.612	78.129	0.168
MKOACTH6	1.635	12.166	80.017	0.13
MKOACTH5	0.664	1.65	51.693	0.313
MKOACTH4	1.299	3.768	38.279	0.091
MKOACTH3	2.247	2.691	112.327	0.219
MKOACTH2	3.351	4.281	93.982	0.203
MKOACTH1	1.671	2.957	81.7394	0.171
genotype	progesterone	DOC	corticosterone	11-DH-corticosterone
FWT1	2.363	2.422	32.456	0.165
FWT2	2.073	1.18	36.062	0.209
FWT3	35.16	3.437	67.747	0.22
FWT4	0.733	7.133	129.6	0.488
FWT5	1.73067	13.128	189.855	1.09067
FWT6	7.96667	1.61	104.367	0.59
FWT7	1.156	5.446	186.852	0.682
FKO1	0.2	2.136	62.171	0.338
FKO2	0.902	7.517	89.955	0.278
FKO3	0.213	1.208	45.619	0.498
FKO4	0.433333	7.45333	157.391	0.556
FKO5	0.272	2.296	110.05	0.404
FKO6	14.053	29.276	136.151	0.441
FKO7	36.196	32.14	144.592	0.644
FKO8	2.012	1.631	50.474	0.101
FKO9	0.808	10.245	163.651	0.477
FKO10	0.543333	2.57	167.565	0.735
FWTACTH1	2.364	58.073	343.736	2.453
FWTACTH2	5.836	71.458	410.699	2.842
FWTACTH3	4.063	55.386	436.113	4.036
FWTACTH4	2.605	63.927	290.349	1.184
FWTACTH5	5.60167	68.4483	314.622	1.05667
FWTACTH6	1.88	36.2878	291.339	2.41111
FWTACTH7	2.52111	36.6367	252.613	2.09889
FKOACTH1	4.863	41.703	299.813	1.062
FKOACTH2	2.436	24.268	199.786	1.313
FKOACTH3	3.708	58.097	291.457	1.274
FKOACTH4	2.759	31.453	289.567	1.384
FKOACTH5	1.52222	26.3444	175.32	0.668889
FKOACTH6	3.53667	36.2622	193.928	0.716667
FKOACTH7	1.299	6.791	158.273	0.378
FKOACTH8	2.038	22.285	127.679	0.704
FKOACTH9	2.74222	20.5456	286.888	0.955556
FKOACTH10	2.176	18.526	78.367	0.498
FKOACTH11	1.571	21.989	99.301	0.492

## Sheet: Fig3. B
ID	Sex	Genotype	Scarb1	Star	Akr1b7
1	M	WT V	1.15235	1.22008	0.841476
2	M	WT V	0.721752	0.927857	1.15348
3	M	WT V	0.760265	0.756271	0.633315
4	M	WT V	1.36564	1.09579	1.37173
5	M	WT V	0.686912	0.635531	0.712916
6	M	WT V	0.890815	0.914487	0.649232
7	M	WT V	1.42227	1.44998	1.63785
8	M	KO V	0.535729	0.587221	0.333554
9	M	KO V	0.070295	0.022281	0.021138
10	M	KO V	0.455201	0.343165	0.228615
11	M	KO V	0.419923	0.252794	0.299744
12	M	KO V	0.238688	0.250179	0.402429
13	M	KO V	0.139004	0.120829	0.067771
14	M	KO V	0.783605	1.00419	0.493734
15	M	WT ACTH	2.32072	1.47118	4.50334
16	M	WT ACTH	2.51329	1.83017	4.91092
17	M	WT ACTH	2.00635	1.58774	3.41289
18	M	WT ACTH	1.45859	1.11495	2.49838
19	M	WT ACTH	2.12811	1.15827	3.12963
20	M	WT ACTH	2.18794	1.28518	2.96082
21	M	WT ACTH	1.9856	1.20746	3.59501
22	M	WT ACTH	1.56179	1.14158	1.60972
23	M	WT ACTH	1.72692	1.2449	1.41598
24	M	WT ACTH	0.62555	0.406418	0.478571
25	M	WT ACTH	1.69138	1.47022	1.84268
26	M	KO ACTH	0.834842	0.656094	1.26225
27	M	KO ACTH	1.36564	0.994453	2.09361
28	M	KO ACTH	0.632692	0.29978	0.730013
29	M	KO ACTH	1.2875	0.868727	1.91985
30	M	KO ACTH	1.62966	1.02596	3.27386
31	M	KO ACTH	1.18361	0.812835	0.943965
32	M	KO ACTH	1.44213	1.10652	1.15814
33	M	KO ACTH	1.20014	1.01469	0.950531
34	M	KO ACTH	0.632088	0.505588	0.486936
35	M	KO ACTH	0.780894	0.49347	0.788294
36	M	KO ACTH	0.559883	0.398054	0.523697
37	F	WT V	0.739812	0.840444	0.86303
38	F	WT V	1.4542	1.08992	1.28564
39	F	WT V	0.895168	1.0975	0.728238
40	F	WT V	0.910815	0.972132	1.1231
41	F	WT V	0.824951	0.783049	0.839799
42	F	WT V	1.12302	0.890184	1.39776
43	F	WT V	0.970891	1.18277	0.842715
44	F	WT V	0.918519	1.00151	0.860422
45	F	WT V	1.16262	1.14248	1.0593
46	F	KO V	1.10975	0.71908	1.29458
47	F	KO V	0.888985	0.491146	0.59977
48	F	KO V	1.10591	0.598417	0.970959
49	F	KO V	0.271191	0.293651	0.204918
50	F	KO V	1.59923	1.27648	2.28646
51	F	KO V	1.62156	1.18277	1.83161
52	F	KO V	1.42147	0.791233	0.842715
53	F	KO V	0.944342	1.3215	2.31838
54	F	KO V	0.862969	1.2943	1.25103
55	F	WT ACTH	3.973	2.19501	4.50798
56	F	WT ACTH	2.90841	2.09104	3.63633
57	F	WT ACTH	1.90558	1.52016	3.4641
58	F	WT ACTH	2.49706	1.36058	3.92443
59	F	WT ACTH	4.02847	1.83302	3.30004
60	F	WT ACTH	4.61148	1.69258	5.23243
61	F	WT ACTH	1.37781	1.77421	2.5458
62	F	WT ACTH	1.45637	1.5023	2.6539
63	F	WT ACTH	2.45782	2.0451	2.87411
64	F	WT ACTH	1.86915	2.02395	3.31295
65	F	WT ACTH	1.16666	1.47138	1.61118
66	F	WT ACTH	1.6499	1.73769	2.5458
67	F	KO ACTH	2.51443	1.32338	2.8333
68	F	KO ACTH	1.00712	0.467884	1.07362
69	F	KO ACTH	2.67628	1.19269	3.27724
70	F	KO ACTH	1.39014	0.692182	1.67886
71	F	KO ACTH	1.29898	1.3033	1.66223
72	F	KO ACTH	1.52878	1.28982	1.48259
73	F	KO ACTH	0.416787	0.349212	0.233763
74	F	KO ACTH	1.33088	1.09975	1.40261
75	F	KO ACTH	0.836467	0.686425	0.828238

[truncated: 49 more sheets: Fig3. C, Fig3. E, Fig3. F, Fig3. G, Fig3.H, Fig4.B, Fig4.C, Fig4.E.F, Fig4.G, Fig5. B, Fig5. C, Fig5. G, Fig5. H, Fig5. I, Fig6. A, Fig6. B, Fig6. C, Fig6. D, Fig6. E, Fig7. C …]
